# Supplementary material for: Knowledge and attitudes of concussion and chronic traumatic encephalopathy amongst a sample of non-professional rugby players
Source: Ir J Med Sci. 2025 Aug 12;194(5):1863–72. doi: 10.1007/s11845-025-04039-7 (PMC12578719; doi:10.1007/s11845-025-04039-7)
Supplement: Supplementary file 1 — (XLSX 559 KB) [file 11845_2025_4039_MOESM1_ESM.xlsx]

## Sheet: DATA For CTE Paper
Timestamp	I consent to take part in this study	What age are you?	What is your gender?	What is your level of education?	Are you currently registered as a rugby player with the IRFU?	If yes, are you with a club or a school?	Where is your Club/School Located?	[How many years have you been playing Rugby?]	What position do you play? Choose One [Front Row]	What position do you play? Choose One [Lock]	What position do you play? Choose One [Loose Forward]	What position do you play? Choose One [Scrumhalf]	What position do you play? Choose One [Outhalf ]	What position do you play? Choose One [Centre]	What position do you play? Choose One [Back-Three]	[How many times have you suspected that you were concussed while playing rugby? ]	[How many times were you medically diagnosed with a concussion while playing rugby?]	Have you ever received information on Concussion?	If you have received education about concussion, how was the information presented? Please select all that apply.	There is a possible risk of death if a second concussion occurs before the first one has healed	Running everyday does little to improve cardiovascular health	People who have had one concussion are more likely to have another concussion	Rugby boots help players’ feet grip the playing surface	In order to be diagnosed with a concussion, you have to be knocked out	A concussion can only occur if there is a direct hit to the head	Being knocked unconscious always causes permanent damage to the brain	Symptoms of a concussion can last for several weeks	Sometimes a second concussion can help a person remember things that were forgotten after the first concussion	Weightlifting helps to tone and/or build muscle	After a concussion occurs, brain imaging (e.g., CAT Scan, MRI, X-Ray, etc.) typically shows visible physical damage	If you receive one concussion and you have never had a concussion before, you will become less intelligent	After 10 days, symptoms of a concussion are usually completely gone	After a concussion, people can forget who they are and not recognize others but be perfect in every other way	Secondary school students and College students tend to be the same age	Concussions can sometimes lead to emotional disruptions	An athlete who gets knocked out after getting a concussion is experiencing a coma	There is rarely a risk to long-term health and well-being from multiple concussions	SCENARIO 1: While playing in a game, Player Q and Player X collide with each other and each suffers a concussion. Player Q has never had a concussion in the past. Player X has had 4 concussions in the past. [It is likely that Player Q’s concussion will affect his long-term health and well-being.]	SCENARIO 1: While playing in a game, Player Q and Player X collide with each other and each suffers a concussion. Player Q has never had a concussion in the past. Player X has had 4 concussions in the past. [It is likely that Player X’s concussion will affect his long-term health and well-being]	SCENARIO 2: Player F suffered a concussion in a game. She continued to play in the same game despite the fact that she continued to feel the effects of the concussion. [Even though Player F is still experiencing the effects of the concussion, her performance will be the same as it would be had she not suffered a concussion.]	I would continue playing a sport while also having a headache that resulted from a minor concussion	I feel that coaches need to be extremely cautious when determining whether an athlete should return to play	I feel that mouthguards protect teeth from being damaged or knocked out	I feel that professional athletes are more skilled at their sport than secondary school athletes	I feel that concussions are less important than other injuries	i feel that an athlete has a responsibility to return to a game even if it means playing while still experiencing symptoms of a concussion	I feel that an athlete who is knocked unconscious should be taken to the emergency room	I feel that most secondary school athletes will play professional sports in the future	S4S1: I feel that Coach A made the right decision to keep Player R out of the game.]
2023-07-26 13:38:13	Yes	2	2	3	Yes	1	1	4				Position				2	2	2	Consent form required for participation, Education from my coach, Education from my parents, Web based resource (i.e. Head-Up), IRFU Guide to Concussion Card	1	FALSE	0	1	1	1	1	1	1	TRUE	1	0	1	1	TRUE	1	0	0	1	1	1	4	5	2	4	4	4	4	5	4
2023-07-26 14:51:51	Yes	3	1	4	Yes	1	2	5			Position					4	3	1	Education from my coach, Education from a medical provider (i.e. Athletic Trainer, Doctor), Web based resource (i.e. Head-Up), IRFU Guide to Concussion Card	1	FALSE	0	1	1	1	1	1	1	TRUE	1	1	1	0	FALSE	1	0	1	1	1	1	4	5	1	5	5	5	5	5	5
2023-07-27 11:31:32	Yes	3	1	3	Yes	1	1	4							Position	2	2	1	Education from a medical provider (i.e. Athletic Trainer, Doctor)	1	FALSE	1	1	1	1	1	1	1	TRUE	1	1	1	1	FALSE	1	0	1	1	1	1	4	5	1	5	4	4	4	4	2
2023-07-27 12:46:10	Yes	3	1	4	Yes	1	1	6						Position		4	3	1	Education from my coach, Education from my parents, Education from a medical provider (i.e. Athletic Trainer, Doctor)	1	FALSE	1	1	1	1	1	1	1	TRUE	0	1	1	1	FALSE	0	1	1	1	1	1	3	4	2	5	5	4	5	5	5
2023-07-28 08:36:49	Yes	2	2	3	Yes	1	2	3	Position							2	2	1	Consent form required for participation, Education from my parents, Web based resource (i.e. Head-Up), IRFU Guide to Concussion Card	1	FALSE	1	1	0	1	1	1	1	TRUE	0	1	1	0	FALSE	1	0	1	1	1	1	4	5	3	4	5	5	4	5	5
2023-07-28 18:45:45	Yes	3	1	3	Yes	1	2	4	Position							3	3	1	Web based resource (i.e. Head-Up), Magazines or other print material, IRFU Guide to Concussion Card	1	FALSE	0	1	1	1	1	1	1	TRUE	0	0	0	0	FALSE	1	1	1	1	1	1	5	5	1	5	5	5	5	5	5
2023-07-28 18:52:56	Yes	3	1	3	Yes	1	2	6	Position							3	1	1	IRFU Guide to Concussion Card	1	TRUE	1	1	1	1	1	1	1	TRUE	1	1	0	0	FALSE	1	1	1	0	1	1	3	5	1	2	4	4	5	5	5
2023-07-28 18:53:31	Yes	2	1	3	Yes	1	2	4			Position					2	2	1	Education from my coach, Education from a medical provider (i.e. Athletic Trainer, Doctor)	1	FALSE	1	1	1	1	0	1	1	TRUE	0	1	1	0	FALSE	1	0	1	1	1	1	5	5	1	2	5	1	5	5	5
2023-07-28 19:57:00	Yes	3	1	2	Yes	1	2	6							Position	3	2	1	Education from a medical provider (i.e. Athletic Trainer, Doctor), IRFU Guide to Concussion Card	0	TRUE	0	1	1	0	1	1	1	TRUE	0	1	1	1	FALSE	1	0	0	1	1	1	1	4	2	5	3	3	4	4	5
2023-07-28 21:48:00	Yes	3	1	4	Yes	1	2	6	Position							4	3	1	Consent form required for participation, Education from a medical provider (i.e. Athletic Trainer, Doctor), IRFU Guide to Concussion Card	1	FALSE	0	1	1	1	0	1	1	TRUE	0	1	0	0	FALSE	1	0	1	0	1	1	5	5	1	5	5	5	5	5	5
2023-07-29 09:23:39	Yes	2	1	3	Yes	1	2	5			Position					1	1	1	Education from my coach, Education from my parents, Education from a medical provider (i.e. Athletic Trainer, Doctor), Magazines or other print material, IRFU Guide to Concussion Card	0	FALSE	1	1	1	1	0	1	1	TRUE	1	1	0	0	FALSE	1	1	1	1	1	1	4	5	1	5	5	5	4	4	5
2023-07-29 20:45:56	Yes	3	1	3	Yes	1	2	5							Position	2	1	1	Consent form required for participation, Education from my coach, Education from my parents, Education from a medical provider (i.e. Athletic Trainer, Doctor), Web based resource (i.e. Head-Up), Magazines or other print material, IRFU Guide to Concussion Card	1	FALSE	1	1	1	1	1	1	1	TRUE	0	1	0	0	FALSE	1	0	1	1	1	1	4	4	1	5	4	5	4	4	4
2023-07-29 21:49:08	Yes	3	1	3	Yes	1	2	5							Position	2	2	1	Education from a medical provider (i.e. Athletic Trainer, Doctor), IRFU Guide to Concussion Card	1	FALSE	1	1	1	1	1	1	1	TRUE	0	1	0	1	TRUE	1	0	1	1	1	1	2	5	2	3	4	4	5	3	1
2023-07-29 23:52:43	Yes	2	1	4	Yes	1	2	4			Position					1	4	1	Education from a medical provider (i.e. Athletic Trainer, Doctor), Web based resource (i.e. Head-Up), Magazines or other print material, IRFU Guide to Concussion Card	1	FALSE	1	1	1	1	1	1	1	TRUE	0	1	1	0	FALSE	1	0	1	1	1	1	2	4	1	5	5	4	2	4	4
2023-08-01 14:57:19	Yes	2	1	3	Yes	1	1	4			Position					3	2	1	Education from my coach, Education from my parents, Education from a medical provider (i.e. Athletic Trainer, Doctor), Web based resource (i.e. Head-Up), IRFU Guide to Concussion Card	1	FALSE	1	1	0	0	1	1	0	FALSE	1	1	1	0	FALSE	1	0	1	1	0	1	4	5	4	5	4	4	5	4	4
2023-08-01 19:08:49	Yes	2	1	3	Yes	1	4	6						Position		3	2	1	Education from a medical provider (i.e. Athletic Trainer, Doctor), Web based resource (i.e. Head-Up), IRFU Guide to Concussion Card	1	FALSE	1	1	1	1	1	1	1	TRUE	1	1	1	0	FALSE	1	0	1	1	1	1	5	5	2	5	4	5	4	4	5
2023-08-01 19:16:01	Yes	2	1	3	Yes	1	4	6		Position						3	1	1	Education from my coach, Education from my parents, IRFU Guide to Concussion Card	1	FALSE	1	1	1	1	1	1	1	TRUE	1	1	1	1	FALSE	1	0	1	1	0	1	4	4	1	5	5	5	2	4	5
2023-08-01 19:27:16	Yes	3	1	3	Yes	1	4	5			Position					2	2	1	Education from my coach, Education from a medical provider (i.e. Athletic Trainer, Doctor), IRFU Guide to Concussion Card	1	FALSE	0	1	1	1	1	1	1	TRUE	0	1	0	0	FALSE	1	0	1	1	1	1	3	5	1	5	5	5	3	5	5
2023-08-01 19:31:04	Yes	3	1	4	Yes	1	4	4	Position							2	1	3	Education from my parents	1	FALSE	1	1	1	1	1	1	1	TRUE	1	1	1	0	FALSE	1	1	1	0	0	1	3	4	1	5	4	4	5	5	5
2023-08-01 19:34:08	Yes	3	1	3	Yes	1	4	4						Position		3	1	1	Magazines or other print material, IRFU Guide to Concussion Card, A poster in a waiting room	1	FALSE	1	1	1	1	1	1	1	TRUE	0	1	1	0	FALSE	1	1	1	1	1	1	3	5	2	5	3	4	5	5	4
2023-08-01 20:02:40	Yes	2	1	3	Yes	1	4	5				Position				3	1	1	Education from a medical provider (i.e. Athletic Trainer, Doctor), IRFU Guide to Concussion Card	1	FALSE	0	1	1	1	1	1	1	FALSE	1	1	1	1	FALSE	1	0	1	1	1	1	2	5	1	5	4	4	5	4	5
2023-08-02 09:08:57	Yes	4	1	4	Yes	1	2	4	Position							3	2	1	Education from a medical provider (i.e. Athletic Trainer, Doctor), IRFU Guide to Concussion Card	1	FALSE	1	1	1	1	1	1	1	TRUE	1	1	1	1	FALSE	1	0	1	1	1	1	4	5	1	5	4	4	4	4	5
2023-08-02 10:57:13	Yes	2	1	3	Yes	1	2	5						Position		2	1	1	Education from my coach, Education from my parents, Education from a medical provider (i.e. Athletic Trainer, Doctor), Web based resource (i.e. Head-Up), IRFU Guide to Concussion Card	1	FALSE	0	1	1	1	1	1	1	TRUE	0	1	0	1	FALSE	1	0	1	0	1	1	3	5	1	5	3	4	3	4	5
2023-08-02 10:59:43	Yes	2	1	2	Yes	1	2	5							Position	4	1	1	Consent form required for participation, Education from my coach, Education from a medical provider (i.e. Athletic Trainer, Doctor)	1	FALSE	1	1	1	1	1	1	1	TRUE	1	1	0	1	FALSE	1	0	1	1	1	1	5	4	2	5	4	4	4	5	4
2023-08-02 11:18:46	Yes	2	1	2	Yes	1	2	5		Position						1	1	1	Web based resource (i.e. Head-Up)	1	FALSE	0	1	1	1	1	1	1	TRUE	1	1	0	0	FALSE	0	0	1	1	0	1	5	5	1	5	5	5	5	2	2
2023-08-02 11:23:52	Yes	3	1	3	Yes	1	2	4		Position						3	1	1	Education from my coach, Education from my parents	1	FALSE	0	1	1	0	1	0	1	TRUE	0	1	1	0	FALSE	1	0	1	1	1	1	3	4	2	5	5	3	3	3	5
2023-08-02 11:51:59	Yes	4	1	3	Yes	1	2	6	Position							3	3	1	Education from a medical provider (i.e. Athletic Trainer, Doctor), IRFU Guide to Concussion Card	1	FALSE	0	1	1	0	1	1	1	TRUE	0	1	1	0	FALSE	1	1	1	1	0	1	1	5	2	3	5	5	5	5	5
2023-08-02 12:14:24	Yes	4	1	4	Yes	1	2	6	Position							2	1	1	Consent form required for participation, Education from my coach, Magazines or other print material	1	FALSE	1	1	1	1	1	1	1	TRUE	1	1	0	0	FALSE	1	0	1	1	1	1	5	5	1	5	5	5	1	3	5
2023-08-02 12:44:27	Yes	3	1	3	Yes	1	3	6	Position							3	2	1	Education from my coach, Education from a medical provider (i.e. Athletic Trainer, Doctor), Web based resource (i.e. Head-Up)	1	FALSE	1	1	1	1	1	1	1	TRUE	0	1	0	1	FALSE	1	0	1	1	1	1	4	5	2	5	5	5	3	5	5
2023-08-02 12:57:37	Yes	3	1	3	Yes	1	3	4		Position						3	2	1	Hospital leaflet following A&E visit 48 hour post game after experiencing latent concussion symptoms	1	FALSE	0	1	1	1	1	1	1	TRUE	1	1	1	0	FALSE	1	1	1	1	1	1	3	5	2	5	5	4	5	5	5
2023-08-02 13:02:30	Yes	2	1	3	Yes	1	2	2							Position	3	1	2	Education from my parents	1	FALSE	1	1	1	1	0	1	1	TRUE	0	1	0	1	FALSE	1	0	1	1	1	1	1	4	1	5	5	4	5	3	5
2023-08-02 13:05:11	Yes	3	1	3	Yes	1	3	4	Position							3	1	1	Education from a medical provider (i.e. Athletic Trainer, Doctor)	1	FALSE	1	1	1	1	1	1	1	TRUE	0	1	0	0	FALSE	1	0	1	1	1	1	2	5	1	4	4	4	5	4	5
2023-08-02 13:18:41	Yes	3	1	3	Yes	1	3	3	Position							2	1	1	Education from my coach	1	FALSE	1	1	1	0	1	1	1	TRUE	0	1	1	0	TRUE	1	0	1	1	1	1	2	4	1	4	4	4	2	3	5
2023-08-02 13:50:28	Yes	3	1	3	Yes	1	3	4		Position						2	1	1	Education from my coach, Education from a medical provider (i.e. Athletic Trainer, Doctor), Web based resource (i.e. Head-Up), IRFU Guide to Concussion Card	0	FALSE	1	1	1	1	0	1	1	TRUE	1	1	0	1	FALSE	1	0	1	1	1	1	5	5	1	5	5	5	4	5	5
2023-08-02 13:58:50	Yes	2	1	3	Yes	1	2	5		Position						2	1	1	Education from a medical provider (i.e. Athletic Trainer, Doctor), Web based resource (i.e. Head-Up)	1	FALSE	1	1	1	1	1	1	1	TRUE	0	1	0	1	FALSE	0	0	1	0	0	1	2	5	2	4	4	4	4	4	4
2023-08-02 14:14:17	Yes	3	1	4	Yes	1	3	6							Position	4	1	2	Education from my coach	1	FALSE	1	1	1	1	1	1	1	TRUE	1	1	1	0	FALSE	1	0	1	1	1	1	4	4	2	4	1	4	3	4	4
2023-08-02 14:56:11	Yes	2	1	2	Yes	1	2	6						Position		3	2	2	Web based resource (i.e. Head-Up)	1	FALSE	1	0	1	1	1	1	0	TRUE	1	1	1	0	FALSE	1	1	1	0	1	1	4	4	5	4	5	5	5	2	5
2023-08-02 15:11:15	Yes	2	1	3	Yes	1	2	4			Position					2	1	1	Web based resource (i.e. Head-Up)	1	FALSE	0	1	1	1	1	1	1	TRUE	0	1	1	0	FALSE	0	0	0	1	1	1	4	5	5	5	5	5	5	5	5
2023-08-02 15:30:15	Yes	0	1	2	Yes	1	2	4		Position						1	1	3	Education from my parents	1	TRUE	0	1	1	0	1	0	1	TRUE	0	1	1	1	FALSE	0	0	1	0	0	1	3	5	2	4	3	4	2	5	4
2023-08-02 15:37:20	Yes	4	1	4	Yes	1	3	6		Position						2	1	1	Consent form required for participation, Education from my coach, Education from my parents, Education from a medical provider (i.e. Athletic Trainer, Doctor), Web based resource (i.e. Head-Up), Magazines or other print material, IRFU Guide to Concussion Card	1	FALSE	1	1	1	1	0	1	0	TRUE	1	1	1	0	FALSE	1	0	0	0	1	1	2	5	1	5	5	5	3	5	5
2023-08-02 15:54:31	Yes	3	1	4	Yes	1	3	4	Position							2	1	2	Web based resource (i.e. Head-Up)	1	FALSE	0	1	1	0	1	1	1	TRUE	0	1	1	1	FALSE	1	0	1	1	1	1	4	5	2	5	5	5	5	5	5
2023-08-02 16:23:41	Yes	3	1	3	Yes	1	4	6			Position					1	1	1	Consent form required for participation, Education from my coach, Education from my parents, Education from a medical provider (i.e. Athletic Trainer, Doctor), Web based resource (i.e. Head-Up), Magazines or other print material, IRFU Guide to Concussion Card	1	FALSE	1	1	1	1	1	1	1	TRUE	1	1	1	0	FALSE	1	0	1	1	0	1	5	5	1	5	5	5	3	5	5
2023-08-02 17:43:12	Yes	3	1	3	Yes	1	2	1		Position						1	1	1	Education from my coach, Education from a medical provider (i.e. Athletic Trainer, Doctor)	0	FALSE	1	1	1	1	1	1	1	TRUE	1	1	0	1	FALSE	1	0	1	1	0	1	4	5	2	4	5	5	1	3	5
2023-08-02 18:56:30	Yes	2	1	3	Yes	1	3	6							Position	2	2	1	Web based resource (i.e. Head-Up), IRFU Guide to Concussion Card	1	FALSE	1	1	1	0	1	1	1	TRUE	1	1	1	0	FALSE	1	0	1	1	1	1	2	3	1	5	4	4	3	4	2
2023-08-02 20:59:21	Yes	0	1	2	Yes	1	2	4	Position							1	1	1	Education from my coach	1	FALSE	1	1	1	1	0	1	1	TRUE	0	1	0	0	FALSE	1	0	1	1	1	1	4	5	2	5	5	4	5	4	5
2023-08-02 21:25:50	Yes	4	1	4	Yes	1	3	4		Position						2	1	1	Education from my parents, Web based resource (i.e. Head-Up), Magazines or other print material	1	FALSE	0	1	1	1	1	1	1	TRUE	1	1	1	1	FALSE	1	0	1	1	0	1	3	4	2	4	3	5	2	5	5
2023-08-02 21:33:01	Yes	0	1	2	Yes	1	2	2							Position	2	1	1	Education from a medical provider (i.e. Athletic Trainer, Doctor)	1	TRUE	0	1	1	0	1	1	1	TRUE	0	1	1	0	FALSE	0	0	0	1	1	1	5	5	1	4	2	5	5	4	5
2023-08-03 01:37:10	Yes	0	1	2	Yes	1	2	4	Position							3	2	2	Web based resource (i.e. Head-Up)	1	FALSE	1	1	1	1	1	1	1	TRUE	0	1	1	0	FALSE	1	0	1	1	1	1	3	5	1	5	4	5	4	4	5
2023-08-03 06:49:57	Yes	3	1	3	Yes	1	2	5						Position		1	1	2	Web based resource (i.e. Head-Up)	1	FALSE	1	1	1	1	1	1	1	TRUE	1	1	1	0	TRUE	1	0	1	1	1	1	5	5	1	5	4	5	4	4	5
2023-08-03 14:27:31	Yes	3	1	3	Yes	1	3	6			Position					4	2	1	Education from a medical provider (i.e. Athletic Trainer, Doctor)	1	FALSE	1	1	1	1	1	1	1	TRUE	0	1	1	0	FALSE	1	0	1	1	1	1	3	5	2	5	5	2	5	5	5
2023-08-03 14:33:17	Yes	2	1	1	Yes	1	4	4			Position					3	2	1	Consent form required for participation, Education from my coach, Education from my parents, Education from a medical provider (i.e. Athletic Trainer, Doctor), Web based resource (i.e. Head-Up), Magazines or other print material, IRFU Guide to Concussion Card	1	FALSE	1	1	0	0	1	1	0	TRUE	0	1	1	0	FALSE	1	1	1	1	1	1	4	5	3	5	5	5	5	5	5
2023-08-03 18:18:03	Yes	1	1	2	Yes	1	2	5		Position						2	1	1	Education from my coach, Education from my parents, Web based resource (i.e. Head-Up)	1	FALSE	1	1	1	1	1	1	1	TRUE	1	1	0	0	FALSE	1	0	1	1	1	1	4	5	1	5	5	4	4	4	4
2023-08-04 09:00:21	Yes	3	1	3	Yes	1	3	4		Position						1	1	1	Web based resource (i.e. Head-Up), Magazines or other print material, Self educated	1	FALSE	1	1	1	1	1	1	1	TRUE	0	1	0	0	FALSE	1	0	1	0	1	1	4	5	1	5	5	5	3	5	5
2023-08-04 09:04:15	Yes	3	1	3	Yes	1	3	4				Position				2	2	1	Web based resource (i.e. Head-Up), IRFU Guide to Concussion Card	1	FALSE	1	1	1	1	1	1	1	TRUE	1	1	0	0	FALSE	1	0	0	1	1	1	4	4	2	3	5	5	2	3	5
2023-08-04 10:17:50	Yes	2	1	2	Yes	1	3	4		Position						2	2	1	Education from a medical provider (i.e. Athletic Trainer, Doctor)	1	FALSE	1	1	1	0	1	1	1	TRUE	0	1	1	0	FALSE	1	0	1	1	1	1	3	5	1	5	5	5	4	4	5
2023-08-05 21:37:26	Yes	3	1	3	Yes	1	1	6							Position	2	2	1	Education from a medical provider (i.e. Athletic Trainer, Doctor), IRFU Guide to Concussion Card	1	FALSE	1	1	1	1	1	1	1	TRUE	0	1	1	1	FALSE	1	0	1	1	1	1	3	4	1	5	5	4	5	5	5
2023-08-07 14:53:47	Yes	3	1	4	Yes	1	1	6				Position				2	2	1	Education from a medical provider (i.e. Athletic Trainer, Doctor), IRFU Guide to Concussion Card	1	FALSE	1	1	1	1	1	1	1	TRUE	0	1	0	0	FALSE	1	0	1	0	1	1	5	5	1	5	5	5	5	5	5
2023-08-07 14:54:49	Yes	2	1	3	Yes	1	1	5				Position				3	2	1	Consent form required for participation, Education from my coach, Education from my parents, Education from a medical provider (i.e. Athletic Trainer, Doctor), Web based resource (i.e. Head-Up), IRFU Guide to Concussion Card	1	FALSE	0	1	1	1	1	1	1	TRUE	0	1	0	0	FALSE	1	0	1	1	0	0	3	5	1	5	4	5	1	5	5
2023-08-07 19:51:06	Yes	3	1	3	Yes	1	1	6	Position							3	2	1	Education from my coach, Web based resource (i.e. Head-Up), IRFU Guide to Concussion Card	1	FALSE	0	1	1	1	0	1	1	TRUE	0	1	1	0	FALSE	1	0	1	1	1	1	2	5	1	5	5	4	3	5	5
2023-08-08 11:35:28	Yes	2	1	3	Yes	1	2	4		Position						2	2	1	Consent form required for participation, Education from my coach, Education from my parents, Education from a medical provider (i.e. Athletic Trainer, Doctor), Web based resource (i.e. Head-Up), IRFU Guide to Concussion Card	1	FALSE	1	1	0	0	0	1	0	TRUE	0	0	1	1	TRUE	1	0	0	1	1	0	4	5	3	5	4	1	5	5	5
2023-08-08 13:58:15	Yes	2	1	4	Yes	1	1	4	Position							4	2	1	Consent form required for participation, Education from my coach, Magazines or other print material, IRFU Guide to Concussion Card	1	TRUE	1	1	1	1	0	1	1	TRUE	1	1	0	0	FALSE	1	0	1	0	1	1	2	5	3	4	4	5	5	5	5
2023-08-08 21:31:47	Yes	1	1	2	Yes	1	2	4						Position		3	1	1	Education from a medical provider (i.e. Athletic Trainer, Doctor), Web based resource (i.e. Head-Up), IRFU Guide to Concussion Card	0	FALSE	1	1	1	1	1	1	1	TRUE	0	1	1	1	FALSE	1	0	1	1	1	1	1	5	2	5	4	4	5	4	5
2023-08-14 13:52:02	Yes	3	1	3	Yes	1	1	6							Position	2	2	1	Consent form required for participation, Education from my coach	1	FALSE	1	1	1	1	1	1	1	TRUE	1	0	0	0	FALSE	1	0	0	1	1	1	4	5	1	5	5	5	4	4	5
2023-08-14 13:52:49	Yes	3	1	3	Yes	1	1	4			Position					1	1	1	Consent form required for participation, Web based resource (i.e. Head-Up)	1	FALSE	1	1	1	1	0	1	1	TRUE	0	1	1	0	FALSE	1	0	1	0	1	1	5	5	1	5	5	5	1	5	5
2023-08-14 13:53:23	Yes	2	1	3	Yes	1	1	4				Position				3	3	1	Education from my coach, Education from my parents, Education from a medical provider (i.e. Athletic Trainer, Doctor), Web based resource (i.e. Head-Up), IRFU Guide to Concussion Card	1	FALSE	1	1	1	1	0	1	1	TRUE	0	1	0	0	FALSE	1	0	1	0	1	1	4	5	1	5	5	5	5	5	5
2023-08-14 13:56:22	Yes	2	1	3	Yes	1	1	6			Position					2	1	2	Consent form required for participation, Web based resource (i.e. Head-Up)	1	FALSE	1	1	1	1	1	0	0	TRUE	0	1	1	0	FALSE	1	1	1	1	1	0	1	5	1	5	3	3	2	4	3
2023-08-14 13:56:29	Yes	3	1	3	Yes	1	1	5			Position					4	2	1	Education from my coach, Education from a medical provider (i.e. Athletic Trainer, Doctor), Web based resource (i.e. Head-Up)	1	FALSE	1	1	1	1	1	1	1	TRUE	1	1	1	0	FALSE	1	0	1	0	1	1	2	4	1	5	5	4	5	5	5
2023-08-14 14:45:18	Yes	3	1	4	Yes	1	1	6							Position	2	2	1	Education from a medical provider (i.e. Athletic Trainer, Doctor)	1	FALSE	1	1	1	1	1	1	1	TRUE	0	1	0	1	FALSE	1	0	1	1	1	1	5	5	2	5	5	5	4	4	5
2023-08-16 12:00:58	Yes	2	1	3	Yes	1	1	5	Position							4	2	1	Education from my coach, Education from a medical provider (i.e. Athletic Trainer, Doctor), IRFU Guide to Concussion Card	1	FALSE	1	1	1	1	0	1	1	TRUE	0	1	1	0	FALSE	1	0	1	1	1	1	3	5	1	5	5	4	5	3	5
2023-08-16 22:05:28	Yes	3	1	4	Yes	1	1	6		Position						3	2	1	Education from my coach, Education from a medical provider (i.e. Athletic Trainer, Doctor), IRFU Guide to Concussion Card	1	FALSE	1	1	1	1	1	1	1	TRUE	0	1	1	0	FALSE	1	0	1	1	1	1	3	5	1	5	3	4	4	4	5
2023-08-17 11:53:18	Yes	3	1	4	Yes	1	1	6		Position						2	1	1	Education from my coach, Education from a medical provider (i.e. Athletic Trainer, Doctor), Web based resource (i.e. Head-Up)	1	FALSE	1	1	1	1	0	1	1	TRUE	0	1	0	0	FALSE	1	0	1	1	1	1	5	5	1	5	4	5	5	5	4
2023-08-18 11:37:47	Yes	2	2	3	Yes	1	1	3							Position	2	2	1	Education from my coach, Education from a medical provider (i.e. Athletic Trainer, Doctor), IRFU Guide to Concussion Card	1	FALSE	1	1	1	0	1	1	1	TRUE	0	1	1	1	FALSE	1	0	1	1	1	1	3	5	1	5	5	5	4	3	5
2023-08-18 17:20:27	Yes	3	1	3	Yes	1	3	4		Position						3	1	1	Education from my coach	0	FALSE	1	1	1	1	1	1	1	TRUE	0	1	1	0	FALSE	1	0	1	1	1	1	2	5	1	5	5	4	5	4	5
2023-08-23 20:44:18	Yes	4	1	4	Yes	1	3	6			Position					3	1	2	Consent form required for participation, Web based resource (i.e. Head-Up)	1	FALSE	0	1	1	1	0	1	1	TRUE	0	1	1	1	FALSE	1	0	1	0	1	1	2	4	1	2	3	3	5	4	5
2023-08-26 21:16:25	Yes	2	1	4	Yes	1	3	4			Position					2	2	1	Education from a medical provider (i.e. Athletic Trainer, Doctor)	1	FALSE	0	1	1	1	1	1	1	TRUE	0	1	1	0	FALSE	0	0	1	1	1	1	4	5	1	2	5	5	4	4	5
2023-08-31 10:01:17	Yes	1	2	3	Yes	1	3	3	Position							2	2	1	Education from my coach	1	FALSE	1	1	1	0	1	1	1	TRUE	1	1	1	0	FALSE	1	0	1	1	1	1	4	4	1	5	4	5	5	3	5
2023-08-31 10:04:35	Yes	1	2	2	Yes	1	3	2			Position					1	1	1	IRFU Guide to Concussion Card, Education from my parents	1	TRUE	1	1	1	0	1	1	1	TRUE	0	1	0	0	FALSE	1	0	0	1	1	1	5	5	1	4	4	4	3	3	5
2023-08-31 10:52:22	Yes	1	2	2	Yes	1	3	3		Position						2	2	3	IRFU Guide to Concussion Card, Education from my parents	1	TRUE	0	1	1	1	1	1	1	TRUE	0	1	0	1	FALSE	1	0	1	1	1	1	2	4	2	3	4	4	5	3	4
2023-08-31 10:54:50	Yes	1	2	2	Yes	1	3	2		Position						1	1	1	Web based resource (i.e. Head-Up), Education from my parents	1	FALSE	1	1	1	0	1	1	1	TRUE	0	1	1	0	FALSE	1	0	1	1	1	1	3	4	1	5	5	5	3	4	5
2023-08-31 10:59:09	Yes	1	2	2	Yes	1	3	3						Position		3	2	1	Education from my parents, Education from my coach, Web based resource (i.e. Head-Up), IRFU Guide to Concussion Card	1	FALSE	1	1	1	1	1	1	1	TRUE	0	1	1	1	FALSE	1	0	0	1	1	1	2	5	1	5	4	3	3	4	4
2023-09-01 21:54:04	Yes	1	2	3	Yes	1	3	3	Position							2	1	2	IRFU Guide to Concussion Card, Education from my parents	1	FALSE	1	1	1	1	1	1	1	TRUE	0	1	0	0	FALSE	1	0	0	1	1	1	3	4	1	5	5	4	5	4	5
2023-09-13 20:30:34	Yes	2	1	2	Yes	2	2	2							Position	2	2	1	Education from my coach, Education from my parents, Education from a medical provider (i.e. Athletic Trainer, Doctor), IRFU Guide to Concussion Card	1	FALSE	0	1	1	1	0	1	1	TRUE	1	1	0	1	FALSE	0	1	1	1	1	1	4	5	1	4	4	4	5	5	2
2023-09-13 20:30:52	Yes	1	1	2	Yes	2	2	4				Position				1	1	1	Concussion laws exam on IRFU website	1	FALSE	1	1	1	1	1	1	0	TRUE	1	1	1	0	FALSE	1	0	0	1	0	1	2	5	1	5	4	3	4	4	5
2023-09-13 20:33:10	Yes	1	1	2	Yes	2	2	5			Position					2	1	1	IRFU Guide to Concussion Card, Education from my parents, Consent form required for participation, Education from a medical provider (i.e. Athletic Trainer, Doctor), Web based resource (i.e. Head-Up)	1	FALSE	1	1	1	1	1	1	1	TRUE	1	1	1	0	FALSE	1	0	1	1	1	1	2	5	1	3	4	5	5	3	5
2023-09-13 20:33:22	Yes	2	1	2	Yes	2	2	4			Position					2	1	1	Education from my parents	1	TRUE	0	1	1	1	1	1	1	TRUE	0	1	1	0	FALSE	1	0	1	0	1	1	3	4	1	5	5	5	4	3	5
2023-09-13 20:35:15	Yes	1	1	2	Yes	1	2	3			Position					1	1	1	Education from my coach	1	TRUE	0	1	1	0	1	1	1	TRUE	1	1	0	1	FALSE	0	0	0	1	1	1	4	4	1	4	4	5	3	4	1
2023-09-13 20:35:23	Yes	2	1	2	Yes	2	2	4							Position	2	2	1	IRFU Guide to Concussion Card, Education from a medical provider (i.e. Athletic Trainer, Doctor), Education from my coach	1	FALSE	0	1	1	0	1	1	1	TRUE	0	1	1	1	FALSE	0	0	1	1	1	1	4	4	3	5	5	3	4	5	1
2023-09-13 20:35:28	Yes	1	1	2	Yes	1	2	4			Position					1	1	3		1	FALSE	0	1	1	1	1	1	1	TRUE	0	1	0	0	FALSE	1	0	0	0	0	1	4	4	1	4	4	4	3	1	5
2023-09-13 20:35:36	Yes	1	1	2	Yes	2	2	4	Position							1	1	1	Education from my parents, Education from a medical provider (i.e. Athletic Trainer, Doctor), Web based resource (i.e. Head-Up), Education from my coach, IRFU Guide to Concussion Card	1	FALSE	1	1	1	1	1	1	1	TRUE	0	1	1	0	FALSE	1	1	1	1	1	1	3	5	2	5	3	5	3	5	5
2023-09-13 20:35:43	Yes	2	1	2	Yes	2	2	3							Position	2	2	3		0	FALSE	0	1	1	1	1	1	1	TRUE	0	1	0	1	FALSE	1	0	0	1	0	0	1	4	1	5	4	3	3	4	4
2023-09-13 20:37:33	Yes	1	1	2	Yes	2	2	4					Position			2	1	1	Education from a medical provider (i.e. Athletic Trainer, Doctor), Education from my parents, Education from my coach	1	FALSE	1	1	1	1	1	1	1	TRUE	0	1	1	1	FALSE	1	0	1	1	1	1	3	5	2	5	3	4	5	4	4
2023-09-13 20:38:53	Yes	1	1	2	Yes	2	2	4						Position		2	2	3		1	FALSE	0	1	1	1	0	1	1	TRUE	1	1	0	0	FALSE	1	0	1	1	1	1	2	5	2	5	4	4	4	3	5
2023-09-13 20:39:07	Yes	1	1	2	Yes	2	2	3				Position				1	1	1	Education from my parents, Education from a medical provider (i.e. Athletic Trainer, Doctor)	1	FALSE	1	1	1	0	1	1	1	TRUE	1	1	0	0	FALSE	1	0	1	0	1	1	5	5	1	4	4	5	3	5	5
2023-09-13 20:39:37	Yes	2	1	2	Yes	2	2	5						Position		2	2	1	Education from a medical provider (i.e. Athletic Trainer, Doctor)	0	FALSE	0	1	1	1	1	1	1	TRUE	0	1	1	0	FALSE	1	0	1	1	1	1	4	5	2	5	5	4	4	4	4
2023-09-13 20:42:27	Yes	1	1	2	Yes	2	2	3							Position	2	1	2		1	FALSE	1	1	1	1	1	1	1	TRUE	1	1	0	1	FALSE	1	0	0	0	1	1	3	4	2	4	5	4	5	4	4
2023-09-13 20:44:18	Yes	1	1	2	Yes	2	2	5							Position	2	1	1	Education from my parents	1	TRUE	1	1	1	0	1	1	1	TRUE	1	1	0	1	FALSE	0	0	0	1	1	1	4	3	2	5	2	3	4	4	5
2023-09-13 20:45:34	Yes	1	1	2	Yes	2	2	3							Position	1	1	1		1	TRUE	1	1	1	1	1	1	1	TRUE	1	1	1	1	FALSE	1	0	0	1	1	1	5	5	3	5	4	5	5	4	5
2023-09-13 21:22:15	Yes	1	1	2	Yes	1	2	4	Position							2	2	1	Magazines or other print material	1	FALSE	0	1	1	0	1	1	0	TRUE	1	1	1	0	FALSE	1	0	0	1	1	1	1	3	2	5	2	4	4	1	4
2023-09-13 21:36:50	Yes	1	1	2	Yes	2	2	4	Position							2	1	2		0	TRUE	0	1	1	1	1	1	1	TRUE	0	1	1	1	FALSE	0	0	0	1	1	1	4	4	2	5	4	4	4	4	5
2023-09-13 22:06:13	Yes	1	1	2	Yes	2	2	4							Position	2	1	2		1	FALSE	0	1	1	1	1	1	1	TRUE	0	1	1	0	FALSE	1	1	1	1	1	1	4	5	1	5	4	4	4	4	5
2023-09-13 22:34:24	Yes	1	1	2	Yes	2	2	4							Position	1	2	1	Education from my coach	1	TRUE	1	1	1	1	1	1	0	TRUE	0	1	1	0	FALSE	0	0	0	1	0	1	1	4	1	5	4	4	5	3	5
2023-09-14 12:14:34	Yes	2	1	2	Yes	2	2	5			Position					3	2	1	Education from a medical provider (i.e. Athletic Trainer, Doctor)	0	FALSE	0	1	1	0	0	0	1	TRUE	0	1	0	0	FALSE	1	0	1	1	1	1	2	4	4	5	2	3	5	5	5
2023-09-18 10:27:10	Yes	1	1	2	Yes	2	2	3							Position	1	1	3		1	FALSE	1	1	1	0	1	1	1	TRUE	1	1	1	0	FALSE	1	1	0	0	0	1	3	4	1	5	4	4	2	3	5
2023-09-22 10:29:55	Yes	1	1	2	Yes	2	1	4					Position			1	1	1	Education from a medical provider (i.e. Athletic Trainer, Doctor), Web based resource (i.e. Head-Up), IRFU Guide to Concussion Card	1	FALSE	1	1	1	1	1	1	1	TRUE	0	1	0	0	FALSE	1	0	1	0	1	1	4	5	1	5	4	4	5	4	5
2023-09-22 10:30:57	Yes	1	1	2	Yes	2	1	3							Position	1	1	1	Education from a medical provider (i.e. Athletic Trainer, Doctor), Education from my coach, IRFU Guide to Concussion Card	1	TRUE	0	1	1	1	1	1	1	TRUE	0	1	0	1	FALSE	1	0	1	1	1	1	3	4	1	5	4	3	5	4	4
2023-09-22 10:32:41	Yes	1	1	2	Yes	2	1	4			Position					2	1	2		1	FALSE	1	1	1	1	1	1	1	TRUE	1	1	0	1	FALSE	1	0	1	1	1	1	2	4	1	5	3	5	2	5	5
2023-09-22 10:32:45	Yes	2	1	2	Yes	2	1	4					Position			2	2	1	IRFU Guide to Concussion Card	0	TRUE	0	1	1	0	1	1	1	TRUE	1	1	0	1	FALSE	1	0	1	1	1	1	5	4	1	5	5	5	5	5	5
2023-09-22 10:35:12	Yes	1	1	2	Yes	2	1	4	Position							2	2	1	Education from my coach	1	FALSE	0	1	1	1	1	1	1	TRUE	0	1	0	1	FALSE	1	0	0	1	1	1	4	5	1	2	5	4	1	5	5
2023-09-22 10:36:12	Yes	2	1	2	Yes	2	1	5		Position						1	1	1	Education from my coach, Education from a medical provider (i.e. Athletic Trainer, Doctor), IRFU Guide to Concussion Card	0	FALSE	1	1	1	1	1	1	1	TRUE	1	1	0	1	FALSE	0	0	0	1	1	1	2	4	1	5	5	5	2	5	3
2023-09-22 10:41:54	Yes	1	1	2	Yes	1	1	5			Position					4	2	1	Consent form required for participation, Education from a medical provider (i.e. Athletic Trainer, Doctor), Education from my coach, Education from my parents	1	TRUE	0	1	1	1	1	1	1	TRUE	1	1	1	0	FALSE	0	1	1	1	1	1	5	4	2	5	3	5	5	4	4
2023-09-22 10:55:36	Yes	1	1	2	Yes	2	1	4			Position					3	2	2	IRFU Guide to Concussion Card	0	TRUE	0	1	1	0	1	0	1	TRUE	1	1	1	0	FALSE	0	0	0	1	1	0	1	4	1	5	3	2	3	4	4
2023-09-22 11:42:28	Yes	2	1	2	Yes	2	1	5							Position	2	2	1	Education from a medical provider (i.e. Athletic Trainer, Doctor), Consent form required for participation, IRFU Guide to Concussion Card, Education from my coach, Magazines or other print material, Education from my parents, Web based resource (i.e. Head-Up)	0	FALSE	0	1	1	1	1	1	1	TRUE	0	1	0	0	FALSE	1	0	0	1	1	1	4	5	1	5	5	5	4	4	5
2023-09-22 11:47:01	Yes	2	1	2	Yes	2	1	3					Position			1	1	1	Web based resource (i.e. Head-Up)	1	FALSE	1	1	1	1	1	1	1	TRUE	1	1	0	0	FALSE	1	0	0	1	1	1	2	4	2	5	4	4	2	5	5
2023-09-22 11:54:20	Yes	1	1	2	Yes	2	1	4							Position	3	2	1	Web based resource (i.e. Head-Up), Education from my coach	1	FALSE	0	1	1	1	0	1	1	TRUE	0	1	0	0	FALSE	1	0	1	1	1	1	3	5	1	5	4	5	3	5	5
2023-09-22 11:56:35	Yes	1	1	2	Yes	2	1	3		Position						1	1	1	Education from a medical provider (i.e. Athletic Trainer, Doctor), Education from my coach, IRFU Guide to Concussion Card	1	FALSE	1	1	1	1	1	1	1	TRUE	0	1	0	0	FALSE	1	0	1	1	1	1	2	5	1	5	4	4	5	5	4
2023-09-22 11:57:43	Yes	2	1	2	Yes	2	1	5			Position					2	1	1	Education from my parents	1	FALSE	1	1	1	1	0	1	1	TRUE	0	1	1	0	FALSE	1	0	1	1	1	1	5	4	2	5	5	5	5	5	5
2023-09-22 13:35:12	Yes	1	1	2	Yes	2	1	4				Position				1	1	3	IRFU Guide to Concussion Card	0	FALSE	1	1	1	1	1	1	1	TRUE	0	1	1	1	FALSE	1	0	1	1	1	1	4	4	1	5	5	4	2	5	4
2023-09-22 13:37:40	Yes	1	1	2	Yes	2	1	3			Position					3	2	1	Education from a medical provider (i.e. Athletic Trainer, Doctor), Web based resource (i.e. Head-Up), Education from my parents	1	FALSE	1	1	1	1	0	1	1	TRUE	0	0	1	0	FALSE	1	0	1	1	1	1	2	5	1	5	5	3	5	4	5
2023-09-22 14:01:53	Yes	1	1	3	Yes	2	1	3							Position	3	2	1	Education from a medical provider (i.e. Athletic Trainer, Doctor)	1	FALSE	1	1	1	1	1	1	0	TRUE	1	1	0	0	FALSE	1	0	1	1	1	1	2	4	2	5	2	2	5	5	4
2023-09-22 14:10:48	Yes	1	1	2	Yes	2	1	4	Position							3	2	1	Education from my coach, Education from my parents, Education from a medical provider (i.e. Athletic Trainer, Doctor), IRFU Guide to Concussion Card	0	FALSE	1	1	1	0	1	1	0	TRUE	0	1	1	0	FALSE	0	0	1	1	0	0	2	3	1	5	3	4	4	5	4
2023-09-22 14:11:26	Yes	1	1	2	Yes	2	1	4						Position		1	1	1	IRFU Guide to Concussion Card	1	FALSE	0	1	1	1	1	1	1	TRUE	0	1	1	1	FALSE	1	0	1	1	1	1	4	3	2	5	4	4	4	4	2
2023-09-22 14:32:10	Yes	1	1	2	Yes	2	1	4				Position				2	1	1	Education from a medical provider (i.e. Athletic Trainer, Doctor)	1	TRUE	0	1	1	1	1	1	1	TRUE	0	0	0	1	FALSE	1	0	0	1	1	1	3	4	4	5	1	4	5	4	4
2023-09-22 14:37:15	Yes	1	1	2	Yes	2	1	5		Position						2	2	1	Magazines or other print material	0	TRUE	0	1	1	0	1	1	1	TRUE	1	1	0	0	FALSE	1	0	1	1	1	1	2	4	2	5	3	3	2	4	3
2023-09-22 14:38:58	Yes	1	1	2	Yes	2	1	3	Position							2	1	3		1	FALSE	1	1	1	0	1	1	1	TRUE	0	1	0	0	FALSE	1	0	1	1	1	1	2	3	3	4	3	4	4	3	4
2023-09-22 14:45:11	Yes	1	1	2	Yes	2	1	3		Position						1	1	1	Teammate relaying information from another source	1	FALSE	1	1	1	0	1	1	1	TRUE	1	1	1	1	FALSE	1	0	1	1	1	1	4	3	1	5	5	5	2	5	5
2023-09-22 15:15:43	Yes	1	1	2	Yes	2	1	3	Position							2	2	1	IRFU Guide to Concussion Card	1	FALSE	0	1	1	1	1	1	1	TRUE	0	1	0	1	FALSE	1	0	1	1	1	1	3	5	1	5	4	5	5	5	5
2023-09-22 15:18:08	Yes	1	1	2	Yes	2	1	4							Position	2	1	1	IRFU Guide to Concussion Card, Magazines or other print material, Education from a medical provider (i.e. Athletic Trainer, Doctor)	1	FALSE	1	1	1	0	0	1	1	TRUE	0	1	0	0	FALSE	1	0	1	1	1	1	4	4	1	4	4	3	3	4	4
2023-09-22 15:28:28	Yes	2	1	2	Yes	2	1	4	Position							1	1	1	Web based resource (i.e. Head-Up)	1	FALSE	0	1	1	1	1	1	1	TRUE	0	1	0	0	FALSE	1	0	1	1	1	0	3	4	1	5	4	5	5	3	5
2023-09-22 17:36:23	Yes	1	1	2	Yes	2	1	4							Position	3	2	1	Education from a medical provider (i.e. Athletic Trainer, Doctor)	0	FALSE	0	1	1	1	1	1	1	TRUE	0	1	1	0	FALSE	0	1	1	1	1	1	4	5	1	5	4	3	5	5	4
2023-09-22 18:04:44	Yes	1	1	2	Yes	2	1	5							Position	2	2	1	Education from my coach	1	FALSE	1	1	1	1	1	1	1	TRUE	1	1	0	0	FALSE	1	0	1	1	1	1	4	5	1	5	3	4	4	5	5
2023-09-22 18:12:47	Yes	1	1	2	Yes	1	1	5			Position					1	1	2	Education from my coach, Magazines or other print material, IRFU Guide to Concussion Card, Web based resource (i.e. Head-Up)	0	TRUE	1	1	1	1	1	1	1	TRUE	0	1	0	0	FALSE	1	0	1	0	1	1	2	5	1	5	5	4	5	5	5
2023-09-22 18:13:01	Yes	1	1	2	Yes	2	1	3	Position							3	2	3		1	FALSE	0	1	1	1	1	1	1	TRUE	0	1	1	0	FALSE	1	0	1	1	1	1	2	3	1	5	2	2	5	5	5
2023-09-22 18:17:14	Yes	1	1	2	Yes	2	1	5			Position					2	2	1	Education from a medical provider (i.e. Athletic Trainer, Doctor)	1	FALSE	1	1	1	1	1	1	1	TRUE	1	1	0	0	FALSE	1	0	1	1	1	1	3	5	1	5	4	5	5	5	5
2023-09-22 18:17:20	Yes	1	1	2	Yes	2	1	4						Position		2	1	2	Web based resource (i.e. Head-Up)	0	TRUE	0	1	1	0	1	1	1	TRUE	1	1	0	1	FALSE	1	1	1	1	1	1	4	4	2	4	5	4	5	3	5
2023-09-22 18:19:16	Yes	1	1	2	Yes	2	1	4	Position							2	2	3	Education from a medical provider (i.e. Athletic Trainer, Doctor)	0	FALSE	1	1	1	0	1	1	1	TRUE	0	1	1	0	FALSE	1	0	1	1	1	1	2	4	2	4	4	4	4	3	4
2023-09-22 18:38:04	Yes	1	1	2	Yes	2	1	4	Position							2	1	1	Web based resource (i.e. Head-Up)	1	FALSE	1	1	1	1	1	1	1	TRUE	1	1	0	0	FALSE	1	0	1	1	1	1	2	5	1	5	5	5	5	5	5
2023-09-22 18:45:45	Yes	1	1	2	Yes	2	1	4							Position	3	1	1	Education from a medical provider (i.e. Athletic Trainer, Doctor), Web based resource (i.e. Head-Up), Education from my coach, IRFU Guide to Concussion Card	1	TRUE	1	1	1	1	1	1	1	TRUE	1	1	0	0	FALSE	1	0	0	1	1	1	1	4	1	5	5	5	5	4	5
2023-09-22 18:46:13	Yes	1	1	2	Yes	2	1	3							Position	3	3	1	Magazines or other print material, IRFU Guide to Concussion Card	1	FALSE	1	1	1	1	1	1	0	TRUE	1	1	1	0	FALSE	1	1	0	1	1	1	2	4	1	5	2	3	3	4	4
2023-09-22 18:50:43	Yes	1	1	2	Yes	2	1	5					Position			2	2	1	Education from my parents, Education from a medical provider (i.e. Athletic Trainer, Doctor)	1	FALSE	0	1	1	1	1	1	1	TRUE	1	1	1	1	FALSE	0	0	1	1	1	1	2	4	2	5	5	5	4	5	5
2023-09-22 19:00:02	Yes	1	1	2	Yes	2	1	5			Position					3	2	1	Education from a medical provider (i.e. Athletic Trainer, Doctor)	0	FALSE	0	1	1	0	1	1	1	TRUE	0	1	0	1	FALSE	1	0	0	1	1	1	4	4	2	5	4	4	4	4	4
2023-09-22 19:41:59	Yes	1	1	2	Yes	2	1	1		Position						2	1	2		1	FALSE	0	1	1	0	1	1	1	TRUE	0	1	1	1	FALSE	1	0	0	1	1	1	2	5	1	5	4	5	5	3	5
2023-09-22 19:58:10	Yes	1	1	2	Yes	2	1	5						Position		1	1	1	Education from a medical provider (i.e. Athletic Trainer, Doctor)	1	TRUE	1	1	1	1	1	0	1	TRUE	1	1	1	1	FALSE	1	0	1	1	1	0	3	5	1	5	5	5	5	5	5
2023-09-22 21:32:14	Yes	1	1	2	Yes	1	1	4	Position							2	1	2	Education from my parents	1	FALSE	0	1	1	1	1	1	1	TRUE	1	1	0	0	FALSE	0	0	1	1	1	1	3	5	1	5	4	5	5	5	5
2023-09-22 21:34:09	Yes	1	1	2	Yes	2	1	4	Position							2	1	3	Education from my coach, Education from my parents	1	FALSE	0	1	1	1	1	1	1	TRUE	1	1	1	0	FALSE	1	0	1	1	1	1	2	4	1	5	3	4	5	4	5
2023-09-22 21:44:06	Yes	1	1	2	Yes	2	1	4			Position					3	2	1	IRFU Guide to Concussion Card	1	FALSE	0	1	1	1	1	1	1	TRUE	0	1	1	0	FALSE	1	0	1	1	1	1	2	4	1	5	3	1	4	4	4
2023-09-23 10:24:26	Yes	2	1	2	Yes	1	1	4	Position							2	2	1	Education from a medical provider (i.e. Athletic Trainer, Doctor), Education from my parents, Education from my coach	1	FALSE	1	1	1	1	1	1	1	TRUE	0	1	0	0	FALSE	1	0	0	1	1	1	2	3	4	5	3	2	4	4	4
2023-09-23 10:50:14	Yes	2	1	2	Yes	2	1	5			Position					1	1	1	Education from a medical provider (i.e. Athletic Trainer, Doctor), Education from my coach, Education from my parents	1	FALSE	1	1	1	1	1	1	1	TRUE	0	1	0	0	FALSE	1	0	1	1	1	1	2	3	1	5	4	4	4	5	4
2023-09-23 11:44:16	Yes	2	1	2	Yes	2	1	4							Position	2	1	2		1	FALSE	1	1	1	1	1	1	1	TRUE	0	1	1	1	FALSE	1	0	1	1	0	1	1	4	1	5	2	3	4	5	5
2023-09-23 11:49:20	Yes	1	1	2	Yes	2	1	4				Position				1	1	1	IRFU Guide to Concussion Card, Web based resource (i.e. Head-Up), Education from my coach	0	FALSE	1	1	1	1	1	1	0	TRUE	1	1	1	1	FALSE	0	0	1	1	1	1	4	5	2	5	3	5	4	4	5
2023-09-23 12:50:57	Yes	1	1	2	Yes	2	1	4			Position					2	1	1	Education from my parents, Education from my coach, IRFU Guide to Concussion Card	1	FALSE	0	1	1	1	1	1	1	TRUE	0	1	0	0	FALSE	1	0	1	1	1	1	1	4	1	5	4	4	4	3	5
2023-09-23 18:08:23	Yes	1	1	2	Yes	2	1	5					Position			2	2	1	Education from a medical provider (i.e. Athletic Trainer, Doctor), IRFU Guide to Concussion Card	1	FALSE	1	1	1	1	1	1	0	TRUE	0	1	0	0	FALSE	1	0	1	1	1	1	4	4	1	5	5	4	4	4	4
2023-09-23 18:58:07	Yes	1	1	2	Yes	2	1	3			Position					1	1	1	Education from my coach, Education from a medical provider (i.e. Athletic Trainer, Doctor)	1	FALSE	1	1	1	1	1	1	1	TRUE	1	1	0	0	FALSE	1	0	1	1	1	1	3	5	1	5	4	4	3	4	4
2023-09-23 19:03:15	Yes	1	1	2	Yes	2	1	5	Position							2	1	1	IRFU Guide to Concussion Card, Education from a medical provider (i.e. Athletic Trainer, Doctor)	1	FALSE	0	0	1	1	1	0	1	TRUE	0	1	1	0	FALSE	1	0	1	1	1	1	3	4	2	5	5	4	5	4	5
2023-09-24 10:04:18	Yes	1	1	2	Yes	2	1	4					Position			2	2	1	IRFU Guide to Concussion Card, Education from a medical provider (i.e. Athletic Trainer, Doctor)	1	FALSE	1	1	1	1	1	1	1	TRUE	1	1	0	0	FALSE	1	0	1	1	1	1	2	4	2	5	4	4	4	5	5
2023-09-24 16:18:32	Yes	2	1	2	Yes	2	1	5							Position	2	1	1	Education from a medical provider (i.e. Athletic Trainer, Doctor), Web based resource (i.e. Head-Up), IRFU Guide to Concussion Card	1	FALSE	0	1	1	1	1	1	1	TRUE	1	1	1	1	FALSE	1	0	1	1	0	1	2	4	2	5	4	4	4	4	4
2023-09-24 19:15:47	Yes	2	1	2	Yes	1	1	6			Position					3	2	1	Education from a medical provider (i.e. Athletic Trainer, Doctor)	1	FALSE	1	1	1	1	1	1	0	TRUE	1	0	0	0	FALSE	1	0	1	1	1	1	5	4	4	4	5	5	5	3	3
2023-09-24 19:20:00	Yes	1	1	2	Yes	2	1	4			Position					2	1	1	Consent form required for participation, Education from my coach, Education from a medical provider (i.e. Athletic Trainer, Doctor)	1	FALSE	1	1	1	1	1	1	1	TRUE	0	1	0	0	FALSE	1	0	1	1	1	1	4	4	1	5	4	3	5	4	5
2023-09-24 19:37:10	Yes	1	1	2	Yes	2	1	3		Position						2	1	1	Education from my coach	0	FALSE	0	1	1	1	1	1	1	TRUE	0	1	1	1	FALSE	0	0	0	1	1	1	2	5	2	5	3	4	4	4	5
2023-09-24 19:43:19	Yes	1	1	3	Yes	2	1	3	Position							1	1	1	Education from a medical provider (i.e. Athletic Trainer, Doctor), Education from my coach	1	FALSE	0	1	1	1	0	1	1	TRUE	0	1	1	0	FALSE	1	1	1	1	1	1	2	5	2	5	4	4	3	5	4
2023-09-24 19:45:07	Yes	1	1	2	Yes	2	1	4					Position			3	2	1	Consent form required for participation, Education from a medical provider (i.e. Athletic Trainer, Doctor), Education from my coach, Web based resource (i.e. Head-Up), Education from my parents	1	FALSE	1	1	1	1	1	1	1	TRUE	1	1	1	0	FALSE	1	0	1	1	1	1	2	4	2	5	2	5	3	5	4
2023-09-24 21:14:10	Yes	1	1	2	Yes	2	1	4			Position					3	3	1	IRFU Guide to Concussion Card, Education from a medical provider (i.e. Athletic Trainer, Doctor)	1	FALSE	1	1	1	1	1	1	1	TRUE	0	1	0	0	FALSE	1	0	1	0	1	1	5	4	1	5	5	4	2	5	5
2023-09-25 10:02:42	Yes	1	1	2	Yes	2	1	4							Position	2	2	1	Web based resource (i.e. Head-Up), Education from a medical provider (i.e. Athletic Trainer, Doctor)	1	FALSE	0	1	1	0	0	0	1	TRUE	0	1	1	1	FALSE	0	0	1	1	1	1	4	5	1	5	5	5	5	5	5
2023-09-25 19:31:45	Yes	2	1	2	Yes	2	1	5							Position	2	2	1	Education from my parents, Education from a medical provider (i.e. Athletic Trainer, Doctor)	1	FALSE	1	1	1	0	1	1	1	TRUE	1	1	0	1	TRUE	0	0	1	1	1	1	2	4	2	5	5	5	3	5	1
2023-09-26 18:27:50	Yes	1	1	2	Yes	2	3	5	Position							3	2	1	IRFU Guide to Concussion Card, Education from my coach	1	FALSE	0	1	1	1	1	1	1	TRUE	0	0	1	1	FALSE	0	0	1	1	1	1	1	4	1	5	4	2	4	5	5
2023-09-26 18:29:29	Yes	1	1	2	Yes	2	3	3							Position	2	2	1	Education from my coach, Education from a medical provider (i.e. Athletic Trainer, Doctor), IRFU Guide to Concussion Card	1	FALSE	1	1	1	1	1	1	1	TRUE	1	1	1	0	FALSE	1	0	0	1	1	1	2	5	1	5	3	4	4	4	5
2023-09-26 18:31:33	Yes	1	1	2	Yes	2	3	4					Position			2	2	1	IRFU Guide to Concussion Card	1	FALSE	0	1	1	1	0	1	1	TRUE	0	1	0	0	FALSE	1	0	1	1	1	1	4	4	3	5	4	5	5	4	5
2023-09-26 18:32:42	Yes	1	1	2	Yes	2	3	4	Position							2	2	1	Education from my coach	1	FALSE	0	1	1	0	1	0	1	TRUE	1	1	1	1	FALSE	0	0	1	1	1	0	5	5	1	5	5	5	4	5	5
2023-09-26 18:33:18	Yes	1	1	2	Yes	2	3	5	Position							2	1	1	Education from my coach	1	FALSE	1	1	1	1	1	1	1	TRUE	0	1	1	1	FALSE	1	0	1	1	0	1	2	3	1	5	4	4	5	5	4
2023-09-26 18:33:55	Yes	1	1	2	Yes	2	3	4				Position				3	2	1	Education from my parents, IRFU Guide to Concussion Card	1	FALSE	1	1	1	1	1	1	1	TRUE	0	1	1	0	TRUE	0	0	1	1	1	1	4	3	2	5	5	4	5	4	4
2023-09-26 18:41:51	Yes	1	1	2	Yes	2	3	3	Position							2	1	1	IRFU Guide to Concussion Card, Education from my coach	1	FALSE	1	1	1	1	0	1	1	TRUE	1	1	1	0	FALSE	1	1	1	1	1	1	5	5	1	5	5	5	5	5	5
2023-09-26 18:44:44	Yes	1	1	2	Yes	2	3	4	Position							2	1	1	IRFU Guide to Concussion Card	1	TRUE	0	1	1	1	0	1	1	TRUE	0	0	1	0	FALSE	1	0	1	0	1	1	3	5	1	5	5	5	5	5	5
2023-09-26 19:23:33	Yes	1	1	2	Yes	2	3	4			Position					1	1	2		1	FALSE	0	1	1	1	1	1	1	TRUE	1	1	0	0	FALSE	1	0	1	1	1	1	4	3	1	5	4	4	3	5	5
2023-09-26 19:24:05	Yes	1	1	2	Yes	2	3	5		Position						1	1	1	Education from my coach, Education from my parents, Education from a medical provider (i.e. Athletic Trainer, Doctor)	1	FALSE	1	1	1	1	1	1	1	TRUE	1	1	1	1	FALSE	1	0	0	1	0	1	3	4	1	5	4	4	4	4	4
2023-09-26 19:24:37	Yes	1	1	2	Yes	2	3	2						Position		1	1	3		1	FALSE	1	1	1	1	1	1	1	TRUE	1	1	0	0	TRUE	0	0	0	0	0	1	4	4	1	5	4	4	3	4	4
2023-09-26 20:27:48	Yes	1	1	2	Yes	2	3	5							Position	2	1	3		0	FALSE	1	1	1	1	0	1	1	TRUE	0	1	0	1	FALSE	1	0	0	0	1	1	3	5	1	5	2	5	3	5	5
2023-09-26 22:16:47	Yes	1	1	2	Yes	2	3	3				Position				3	2	1	IRFU Guide to Concussion Card, Education from my coach, Education from a medical provider (i.e. Athletic Trainer, Doctor)	1	FALSE	0	1	1	0	1	1	1	TRUE	0	1	1	0	FALSE	1	0	0	1	1	1	1	4	2	5	4	3	4	4	4
2023-09-27 13:19:35	Yes	2	1	2	Yes	2	3	4	Position							2	2	1	Magazines or other print material, Education from my coach	1	FALSE	0	1	1	0	1	0	1	TRUE	0	1	0	1	FALSE	0	0	1	1	1	1	3	4	1	5	4	4	2	4	4
2023-09-27 13:34:50	Yes	2	1	2	Yes	2	3	4			Position					2	1	1	IRFU Guide to Concussion Card, Education from my parents, Consent form required for participation, Education from a medical provider (i.e. Athletic Trainer, Doctor), Education from my coach	1	FALSE	1	1	1	0	0	1	1	TRUE	1	1	0	0	FALSE	1	0	0	1	1	1	4	4	1	5	5	5	5	5	1
2023-09-27 13:36:49	Yes	1	1	2	Yes	2	3	4							Position	2	2	1	Education from my coach	1	FALSE	0	1	1	1	1	1	1	TRUE	1	1	0	1	TRUE	1	0	0	1	0	1	2	5	2	5	4	3	3	4	5
2023-09-27 20:59:05	Yes	1	1	2	Yes	2	3	5	Position							2	2	1	Education from my coach, Education from a medical provider (i.e. Athletic Trainer, Doctor), Education from my parents, IRFU Guide to Concussion Card	1	FALSE	0	1	1	1	1	1	1	TRUE	0	1	0	0	FALSE	1	0	0	1	1	1	4	3	2	3	4	4	4	3	4
2023-09-29 19:10:49	Yes	1	1	2	Yes	2	1	3			Position					1	1	1	Education from my coach	1	FALSE	1	1	1	1	1	1	1	TRUE	0	1	1	0	FALSE	1	0	1	1	1	1	3	5	1	5	4	5	4	4	5
2023-10-03 08:59:14	Yes	1	1	2	Yes	2	1	4							Position	1	1	1	Education from a medical provider (i.e. Athletic Trainer, Doctor)	1	FALSE	0	1	1	0	1	1	1	TRUE	1	1	1	1	FALSE	1	0	0	1	1	1	5	4	1	5	4	4	4	4	4
2023-12-08 11:38:42	Yes	1	1	2	Yes	2	1	3	Position							2	1	1	IRFU Guide to Concussion Card, Education from my coach	1	FALSE	1	1	1	1	1	1	1	TRUE	0	1	0	1	FALSE	1	0	1	1	1	1	5	5	2	4	5	4	5	4	5
2023-12-08 11:39:21	Yes	1	1	2	Yes	2	1	4	Position							2	1	1	Education from a medical provider (i.e. Athletic Trainer, Doctor)	1	FALSE	1	1	1	1	1	1	1	TRUE	1	1	1	1	FALSE	1	0	1	0	0	1	4	5	2	4	4	4	5	3	5
2023-12-08 11:39:43	Yes	1	1	2	Yes	2	1	4			Position					3	2	1	IRFU Guide to Concussion Card, Education from a medical provider (i.e. Athletic Trainer, Doctor)	1	FALSE	1	1	1	0	1	1	1	TRUE	0	1	1	0	FALSE	1	0	1	1	1	1	4	5	2	5	4	4	4	3	5
2023-12-08 11:39:56	Yes	1	1	2	Yes	2	1	5			Position					2	1	1	Education from a medical provider (i.e. Athletic Trainer, Doctor), Web based resource (i.e. Head-Up), Education from my coach	1	FALSE	0	1	1	1	1	1	1	TRUE	1	1	0	0	FALSE	1	0	0	1	1	0	2	5	1	5	4	4	4	4	5
2023-12-08 11:42:31	Yes	1	1	2	Yes	2	1	3			Position					3	3	1	Education from a medical provider (i.e. Athletic Trainer, Doctor), Education from my parents, Consent form required for participation, IRFU Guide to Concussion Card	1	TRUE	1	1	1	1	1	1	1	TRUE	0	1	0	0	FALSE	1	0	1	0	1	1	4	5	1	3	4	5	5	3	5
2023-12-08 11:43:13	Yes	1	1	2	Yes	2	1	5			Position					3	1	1	Education from a medical provider (i.e. Athletic Trainer, Doctor)	1	FALSE	1	1	1	1	1	1	1	TRUE	1	1	0	1	FALSE	1	0	1	1	1	1	3	5	1	5	5	5	5	3	5
2023-12-08 11:49:00	Yes	1	1	2	Yes	2	1	5							Position	2	2	1	Education from a medical provider (i.e. Athletic Trainer, Doctor), IRFU Guide to Concussion Card, Education from my parents, Education from my coach	1	FALSE	1	1	1	0	1	1	1	TRUE	1	1	1	1	FALSE	1	0	1	1	1	1	4	5	1	4	2	4	4	4	4
2023-12-08 11:50:06	Yes	1	1	2	Yes	2	1	3	Position							2	2	1	Education from a medical provider (i.e. Athletic Trainer, Doctor), Education from my coach	1	FALSE	1	1	1	1	1	1	1	TRUE	0	1	1	0	FALSE	1	0	1	1	1	1	3	4	3	4	4	5	5	4	4
2023-12-08 11:52:56	Yes	1	1	2	Yes	2	1	4					Position			1	1	1	Education from my coach	1	FALSE	1	1	1	1	0	1	1	TRUE	0	1	1	1	FALSE	1	0	1	0	0	0	4	5	1	5	4	3	5	4	5
2023-12-08 11:56:03	Yes	2	1	2	Yes	2	1	4							Position	3	1	1	IRFU Guide to Concussion Card, Education from a medical provider (i.e. Athletic Trainer, Doctor)	1	FALSE	1	1	1	1	0	1	1	TRUE	0	1	1	0	FALSE	1	0	1	1	1	1	2	5	2	5	5	4	5	5	5
2023-12-08 12:32:49	Yes	1	1	2	Yes	1	1	3		Position						1	1	1	Education from a medical provider (i.e. Athletic Trainer, Doctor)	1	FALSE	1	1	1	1	1	1	1	TRUE	0	1	0	0	FALSE	1	0	1	0	1	1	2	4	1	5	3	3	2	3	4
2023-12-08 12:35:39	Yes	1	1	2	Yes	1	1	4			Position					4	4	1	IRFU Guide to Concussion Card	1	TRUE	1	1	1	1	1	0	1	TRUE	0	1	1	0	FALSE	1	0	1	1	1	1	3	5	1	5	5	4	5	3	5
2023-12-08 12:39:02	Yes	1	1	2	Yes	2	1	4	Position							2	2	1	Magazines or other print material, Education from my coach, IRFU Guide to Concussion Card	1	FALSE	1	1	1	1	0	1	1	TRUE	0	1	1	0	FALSE	1	0	1	1	1	1	4	5	2	5	5	5	5	5	4
2023-12-08 12:40:56	Yes	1	1	2	Yes	2	1	4			Position					1	2	1	Magazines or other print material, Education from a medical provider (i.e. Athletic Trainer, Doctor), IRFU Guide to Concussion Card	1	FALSE	1	1	1	0	1	1	1	TRUE	0	1	1	1	FALSE	1	0	1	1	1	1	3	5	1	5	4	5	5	5	4
2023-12-08 12:44:06	Yes	1	1	2	Yes	2	1	3	Position							2	1	1	Magazines or other print material, Web based resource (i.e. Head-Up)	1	FALSE	1	1	1	1	1	1	1	TRUE	0	1	1	1	FALSE	1	0	1	1	1	1	3	4	2	5	4	4	4	4	5
2023-12-08 12:46:28	Yes	2	1	2	Yes	2	1	5						Position		2	1	1	Education from my parents, Education from my coach	1	FALSE	0	1	1	0	1	1	1	TRUE	1	1	0	0	FALSE	1	0	1	0	1	1	4	3	2	5	5	1	3	4	5
2023-12-08 12:49:39	Yes	1	1	2	Yes	2	1	4							Position	3	2	1	Education from a medical provider (i.e. Athletic Trainer, Doctor)	1	FALSE	0	1	1	1	0	1	0	TRUE	1	1	1	0	FALSE	1	1	1	1	1	1	2	4	1	4	3	3	4	3	4
2023-12-08 12:50:44	Yes	2	1	2	Yes	2	1	4							Position	1	1	2	Education from my coach, Web based resource (i.e. Head-Up)	1	FALSE	1	1	1	1	1	1	0	TRUE	1	1	0	0	FALSE	1	0	1	1	1	1	4	4	2	5	4	4	4	4	4
2023-12-08 14:33:58	Yes	2	1	2	Yes	2	1	4				Position				2	1	1	Consent form required for participation, Education from my parents, Education from a medical provider (i.e. Athletic Trainer, Doctor), Magazines or other print material, IRFU Guide to Concussion Card	1	FALSE	1	1	1	1	1	1	1	TRUE	0	1	1	0	FALSE	1	1	1	1	1	1	1	5	1	5	4	3	5	3	5
2023-12-08 14:58:02	Yes	1	1	2	Yes	2	1	4				Position				2	2	2	Education from my parents	1	TRUE	0	1	1	1	1	1	1	TRUE	1	1	1	0	FALSE	1	0	1	1	1	1	4	4	1	4	4	4	3	3	4
2023-12-09 00:05:15	Yes	1	1	2	Yes	2	1	4		Position						2	1	1	IRFU Guide to Concussion Card, Education from my parents	1	FALSE	1	1	1	1	1	1	1	TRUE	1	1	1	0	FALSE	1	1	1	1	1	1	3	4	2	5	4	4	4	4	5
2023-12-09 11:29:57	Yes	1	1	2	Yes	2	1	4						Position		1	1	1	Education from my parents, Web based resource (i.e. Head-Up), Education from my coach, Education from a medical provider (i.e. Athletic Trainer, Doctor), IRFU Guide to Concussion Card	1	FALSE	0	1	1	1	1	1	1	TRUE	0	1	0	0	FALSE	1	0	1	1	1	1	3	5	1	1	5	5	4	4	5
2023-12-10 15:26:34	Yes	1	1	2	Yes	2	2	5		Position						2	2	1	Education from a medical provider (i.e. Athletic Trainer, Doctor)	0	TRUE	0	1	1	1	1	1	1	TRUE	1	1	1	1	FALSE	1	0	0	1	1	0	3	5	2	5	4	4	3	4	5
2023-12-10 16:07:07	Yes	1	1	2	Yes	2	1	3							Position	2	1	1	Magazines or other print material, Web based resource (i.e. Head-Up), Education from my parents, Education from my coach, IRFU Guide to Concussion Card	1	TRUE	1	1	1	1	1	1	1	TRUE	1	1	1	0	FALSE	1	1	1	1	1	1	2	4	1	5	5	4	5	5	5
2023-12-10 16:07:56	Yes	1	1	2	Yes	2	1	4				Position				3	1	1	Education from a medical provider (i.e. Athletic Trainer, Doctor), Education from my coach, Education from my parents	1	FALSE	1	1	1	1	1	1	1	TRUE	0	1	0	1	FALSE	1	0	1	1	1	1	1	3	2	4	3	4	4	3	4
2023-12-10 16:28:52	Yes	1	1	2	Yes	2	1	5				Position				1	2	1	Education from a medical provider (i.e. Athletic Trainer, Doctor)	0	FALSE	0	1	1	0	1	0	1	TRUE	1	1	1	1	TRUE	1	0	1	1	0	1	2	4	1	5	3	4	4	4	5
2023-12-10 18:40:24	Yes	1	1	2	Yes	2	1	4						Position		2	2	3		0	TRUE	1	1	1	1	0	1	1	TRUE	0	1	1	0	FALSE	0	0	0	1	1	1	2	5	1	5	5	5	5	1	4
2023-12-10 19:23:46	Yes	1	1	2	Yes	2	1	5			Position					3	3	2		1	FALSE	1	1	1	1	1	0	1	TRUE	1	1	1	1	FALSE	0	0	1	1	1	1	2	4	1	5	4	4	2	4	4
2023-12-22 12:39:18	Yes	2	2	3	Yes	1	4	4			Position					1	1	2		1	FALSE	0	1	1	1	1	1	1	TRUE	1	1	0	0	FALSE	1	0	1	1	1	1	4	5	1	4	5	5	5	2	5
2023-12-22 12:42:53	Yes	2	2	2	Yes	1	4	3	Position							1	1	1	Education from my coach	1	FALSE	1	1	1	0	0	1	1	TRUE	0	1	0	1	FALSE	1	0	0	0	1	1	2	5	1	5	5	5	5	4	5
2023-12-22 12:45:57	Yes	3	2	3	Yes	1	4	2		Position						1	1	1	Education from a medical provider (i.e. Athletic Trainer, Doctor), Doctor	1	FALSE	0	1	1	1	1	1	1	TRUE	1	1	1	0	FALSE	1	0	1	1	1	1	4	5	1	5	4	5	5	5	5
2023-12-22 12:49:51	Yes	3	2	4	Yes	1	4	3	Position							2	1	1	Education from my parents	1	FALSE	1	1	1	1	1	1	1	TRUE	0	1	0	1	FALSE	1	1	1	1	1	1	2	4	2	4	4	5	5	5	5
2023-12-22 12:52:52	Yes	2	2	3	Yes	1	4	3			Position					1	1	1	IRFU Guide to Concussion Card, Education from my parents	1	FALSE	0	1	1	0	1	1	1	TRUE	0	1	0	1	FALSE	1	0	0	1	0	1	5	5	2	5	5	5	5	4	5
2023-12-22 12:56:14	Yes	2	2	3	Yes	1	4	3	Position							2	1	1	Education from a medical provider (i.e. Athletic Trainer, Doctor), IRFU Guide to Concussion Card, Web based resource (i.e. Head-Up)	0	FALSE	0	1	1	0	1	1	1	TRUE	0	1	0	0	FALSE	1	0	1	1	1	1	5	2	1	5	5	5	5	3	5
2023-12-22 12:59:46	Yes	2	2	3	Yes	1	4	4			Position					1	1	1	Education from my coach, Consent form required for participation	1	FALSE	0	1	1	1	1	1	1	TRUE	0	1	1	1	FALSE	1	0	1	0	1	1	4	5	1	5	5	4	5	4	5
2023-08-17 12:13:24	Yes	2	1	3	Yes	1	1	6					Position			2	1	1	Consent form required for participation, Education from my coach, Education from a medical provider (i.e. Athletic Trainer, Doctor), IRFU Guide to Concussion Card	1	FALSE	0	1	1	1	1	1	1	TRUE	0	1	0	0	FALSE	1	0	1	0	1	1	5	5	1	5	5	5	5	5	5
2023-08-17 12:17:14	Yes	2	1	3	Yes	1	1	6	Position							3	1	1	Consent form required for participation, Education from my coach, Education from my parents, Education from a medical provider (i.e. Athletic Trainer, Doctor), Web based resource (i.e. Head-Up), Magazines or other print material, IRFU Guide to Concussion Card	1	FALSE	1	1	1	1	1	1	1	TRUE	0	1	1	0	FALSE	1	1	0	1	0	0	4	5	3	5	5	5	5	5	5
2023-08-17 12:20:48	Yes	2	1	3	Yes	1	1	6							Position	2	1	1	Education from my coach, Education from my parents, Education from a medical provider (i.e. Athletic Trainer, Doctor), Web based resource (i.e. Head-Up), IRFU Guide to Concussion Card	1	FALSE	1	1	1	1	1	1	1	TRUE	0	1	0	0	FALSE	1	0	1	1	1	1	5	5	1	4	5	5	2	4	5
2023-08-17 12:25:23	Yes	2	1	3	Yes	1	1	5			Position					1	1	1	Consent form required for participation, Education from my coach, Education from my parents	1	FALSE	1	1	1	1	1	1	1	TRUE	0	1	0	0	FALSE	1	0	0	1	0	0	5	1	5	1	1	5	1	1	5
2023-08-17 12:28:24	Yes	2	1	3	Yes	2	1	6					Position			4	3	1	Education from my coach, Education from my parents, Education from a medical provider (i.e. Athletic Trainer, Doctor), Web based resource (i.e. Head-Up), IRFU Guide to Concussion Card	1	FALSE	1	1	1	1	1	1	0	TRUE	1	1	0	0	FALSE	1	0	1	0	1	1	5	5	1	5	5	5	4	4	5
2023-08-17 12:31:42	Yes	2	1	3	Yes	1	1	4				Position				1	1	1	Consent form required for participation, Education from my coach	1	FALSE	1	1	1	1	1	1	1	TRUE	0	1	1	0	FALSE	1	0	1	1	1	1	5	4	1	5	5	5	4	4	4
2023-08-17 12:36:52	Yes	2	1	3	Yes	1	1	5			Position					3	3	1	Education from my coach, Education from my parents, Education from a medical provider (i.e. Athletic Trainer, Doctor), Web based resource (i.e. Head-Up), Magazines or other print material, IRFU Guide to Concussion Card	1	FALSE	1	1	1	1	1	1	1	TRUE	0	1	1	0	FALSE	1	0	1	1	1	1	5	5	2	5	5	5	5	4	5
2023-08-17 12:41:51	Yes	2	1	3	Yes	1	1	6					Position			1	1	1	Education from my coach, Education from a medical provider (i.e. Athletic Trainer, Doctor), IRFU Guide to Concussion Card	1	FALSE	1	1	1	1	1	1	1	TRUE	1	1	0	1	FALSE	1	0	0	1	1	1	4	5	2	5	5	5	5	5	5
2023-08-17 12:45:19	Yes	2	1	3	Yes	1	1	6	Position							4	2	1	Education from my coach, Education from my parents, Education from a medical provider (i.e. Athletic Trainer, Doctor), Web based resource (i.e. Head-Up), Magazines or other print material, IRFU Guide to Concussion Card	1	FALSE	1	1	1	0	0	1	1	TRUE	0	1	1	0	FALSE	1	0	1	0	1	1	2	5	3	5	1	4	4	3	5
2023-08-17 12:49:05	Yes	2	1	3	Yes	1	1	6						Position		2	2	1	Consent form required for participation, Education from my coach, Education from my parents, Education from a medical provider (i.e. Athletic Trainer, Doctor), Web based resource (i.e. Head-Up)	1	FALSE	1	1	1	1	1	1	1	TRUE	1	1	1	1	FALSE	1	0	1	1	1	1	5	5	1	5	4	1	2	4	5
2023-08-17 12:51:50	Yes	2	1	3	Yes	1	1	5							Position	1	1	2		1	FALSE	0	1	1	1	1	1	1	TRUE	0	1	0	0	FALSE	1	0	1	1	1	1	4	5	3	5	5	5	5	2	5
2023-08-17 12:54:27	Yes	2	1	3	Yes	1	1	5			Position					3	3	1	Consent form required for participation, Education from my coach, Education from my parents, Education from a medical provider (i.e. Athletic Trainer, Doctor), Web based resource (i.e. Head-Up), IRFU Guide to Concussion Card	1	FALSE	1	1	1	1	0	1	1	TRUE	1	0	1	0	FALSE	1	0	1	1	1	1	5	5	2	5	5	5	4	5	5
2023-08-17 12:59:02	Yes	2	1	2	Yes	1	1	5							Position	1	1	1	Education from my coach, Education from my parents, Web based resource (i.e. Head-Up)	1	TRUE	1	1	1	1	1	1	0	TRUE	1	1	1	0	FALSE	1	0	0	1	1	1	4	5	1	5	4	5	5	5	5
2023-08-17 13:01:50	Yes	2	1	3	Yes	1	1	6	Position							2	1	1	Consent form required for participation, Education from my coach, Education from a medical provider (i.e. Athletic Trainer, Doctor), Web based resource (i.e. Head-Up), IRFU Guide to Concussion Card	1	FALSE	0	1	1	1	1	1	1	TRUE	0	1	0	0	FALSE	1	0	1	0	1	1	5	5	2	5	5	5	5	4	5
2023-08-17 13:04:41	Yes	2	1	3	Yes	1	1	5							Position	3	3	1	Education from my coach, Education from a medical provider (i.e. Athletic Trainer, Doctor), Web based resource (i.e. Head-Up), IRFU Guide to Concussion Card	1	FALSE	1	1	1	1	0	1	1	TRUE	1	1	0	0	FALSE	1	0	1	1	1	1	3	5	1	5	4	5	5	4	5
2023-08-17 13:07:33	Yes	2	1	3	Yes	1	1	6							Position	1	1	2		1	FALSE	1	1	1	1	0	1	1	TRUE	0	1	0	0	FALSE	1	0	1	1	1	1	4	5	1	5	5	5	5	4	5
2023-08-17 13:10:10	Yes	2	1	3	Yes	1	1	4							Position	2	2	1	Education from my coach, Education from a medical provider (i.e. Athletic Trainer, Doctor), Web based resource (i.e. Head-Up), IRFU Guide to Concussion Card	1	FALSE	0	1	1	1	0	1	1	TRUE	0	1	1	1	FALSE	0	0	1	1	1	1	5	5	1	5	4	5	4	4	5
2023-08-17 13:13:08	Yes	2	1	3	Yes	1	1	5							Position	1	1	1	Consent form required for participation, Education from my coach, Education from my parents	1	FALSE	0	1	1	1	1	1	1	TRUE	0	1	0	1	FALSE	1	0	1	1	1	1	4	4	1	5	5	5	5	5	5
2023-08-17 13:16:34	Yes	2	1	3	Yes	1	1	5	Position							1	1	1	Consent form required for participation, Education from my parents, Education from a medical provider (i.e. Athletic Trainer, Doctor), Web based resource (i.e. Head-Up), IRFU Guide to Concussion Card	1	FALSE	1	1	1	1	1	1	1	TRUE	0	1	0	0	FALSE	1	0	1	1	1	1	3	5	1	5	5	5	5	4	4
2023-08-17 13:19:18	Yes	2	1	3	Yes	1	1	4						Position		3	2	1	Education from my parents, Education from a medical provider (i.e. Athletic Trainer, Doctor), Web based resource (i.e. Head-Up)	1	FALSE	1	1	1	1	0	1	1	TRUE	0	1	0	0	FALSE	1	0	1	0	1	1	2	5	1	5	4	3	4	5	4
2023-08-17 14:03:20	Yes	2	1	3	Yes	1	1	5	Position							3	3	1	Consent form required for participation, Education from a medical provider (i.e. Athletic Trainer, Doctor), Web based resource (i.e. Head-Up)	0	TRUE	1	1	1	0	1	1	1	FALSE	1	0	0	0	FALSE	1	0	1	1	1	0	3	4	1	5	2	4	5	5	5
2023-08-17 14:07:59	Yes	2	1	3	Yes	1	1	5			Position					1	1	1	Education from my coach, Education from a medical provider (i.e. Athletic Trainer, Doctor), Web based resource (i.e. Head-Up), Magazines or other print material, IRFU Guide to Concussion Card	1	FALSE	1	1	1	1	1	1	1	TRUE	1	1	0	0	FALSE	1	0	1	1	1	1	4	4	3	5	4	5	2	4	5
2023-08-17 14:10:52	Yes	2	1	3	Yes	1	1	5					Position			2	1	1	Consent form required for participation, Education from my parents, Education from a medical provider (i.e. Athletic Trainer, Doctor), Web based resource (i.e. Head-Up), IRFU Guide to Concussion Card	1	FALSE	1	1	1	1	1	1	1	TRUE	1	1	1	1	FALSE	1	0	1	1	1	1	4	5	1	5	5	5	3	4	5
2023-08-17 14:13:37	Yes	2	1	2	Yes	1	1	5		Position						3	1	1	Consent form required for participation, Education from a medical provider (i.e. Athletic Trainer, Doctor), Web based resource (i.e. Head-Up), IRFU Guide to Concussion Card	1	FALSE	1	1	1	1	0	1	1	TRUE	0	1	0	0	FALSE	1	0	1	1	1	1	5	5	1	5	5	4	4	5	5
2023-08-17 14:17:20	Yes	2	1	4	Yes	1	1	6						Position		3	2	1	Consent form required for participation, Education from a medical provider (i.e. Athletic Trainer, Doctor), Web based resource (i.e. Head-Up), Magazines or other print material	1	FALSE	0	1	1	1	0	0	0	TRUE	1	0	1	0	FALSE	1	0	1	1	1	1	5	5	1	5	5	5	4	4	1
2023-08-17 14:20:12	Yes	2	1	3	Yes	1	1	4	Position							3	3	1	Education from a medical provider (i.e. Athletic Trainer, Doctor), Web based resource (i.e. Head-Up), IRFU Guide to Concussion Card	1	TRUE	1	1	1	1	1	1	1	TRUE	0	1	1	0	FALSE	1	1	0	1	1	1	1	4	1	5	4	1	5	3	5
2023-08-17 14:23:18	Yes	2	1	3	Yes	1	1	5			Position					3	3	1	Consent form required for participation, Education from my coach, Education from a medical provider (i.e. Athletic Trainer, Doctor), Web based resource (i.e. Head-Up), IRFU Guide to Concussion Card	1	TRUE	0	1	1	1	0	1	0	TRUE	1	1	1	0	FALSE	1	0	1	1	1	1	5	5	2	5	5	5	3	1	5
2023-08-17 14:28:27	Yes	2	1	2	Yes	1	1	5						Position		2	2	1	Education from my coach, Education from a medical provider (i.e. Athletic Trainer, Doctor)	1	FALSE	1	1	1	1	1	1	1	TRUE	0	1	0	0	FALSE	1	0	0	1	1	1	5	5	1	5	5	5	5	5	5
2023-08-17 14:31:14	Yes	2	1	3	Yes	1	1	5			Position					3	1	1	Consent form required for participation, Education from my coach, Education from a medical provider (i.e. Athletic Trainer, Doctor), IRFU Guide to Concussion Card	1	FALSE	1	1	1	1	0	1	1	TRUE	0	1	0	0	FALSE	1	0	1	0	1	1	3	5	1	5	4	5	4	4	4
2023-08-17 14:33:44	Yes	2	1	3	Yes	1	1	6				Position				1	1	1	Consent form required for participation, Education from my coach, Education from my parents, Education from a medical provider (i.e. Athletic Trainer, Doctor), Web based resource (i.e. Head-Up), Magazines or other print material, IRFU Guide to Concussion Card	1	FALSE	1	1	1	1	0	1	1	TRUE	0	1	1	0	FALSE	1	0	1	0	1	1	5	5	1	5	5	5	1	5	5
2023-08-17 14:36:57	Yes	2	1	3	Yes	1	1	6			Position					4	3	1	Consent form required for participation, Education from my coach, Education from a medical provider (i.e. Athletic Trainer, Doctor), Magazines or other print material, IRFU Guide to Concussion Card	1	FALSE	1	1	1	1	1	1	1	TRUE	0	1	1	0	FALSE	1	0	1	1	1	1	4	5	1	5	4	2	2	4	5
2023-08-17 14:40:24	Yes	2	1	3	Yes	1	1	6			Position					3	2	1	Consent form required for participation, Education from my coach, Education from a medical provider (i.e. Athletic Trainer, Doctor), Web based resource (i.e. Head-Up), Magazines or other print material, IRFU Guide to Concussion Card	1	FALSE	0	1	1	1	0	1	1	TRUE	0	1	1	1	FALSE	1	0	1	1	1	1	3	5	1	5	4	5	4	5	5
2023-08-17 14:42:54	Yes	2	1	3	Yes	1	1	6				Position				1	1	1	IRFU Guide to Concussion Card	1	FALSE	1	1	1	1	1	1	1	TRUE	0	1	1	0	FALSE	1	0	1	0	1	1	4	4	1	5	4	4	4	1	4
2023-08-17 14:45:56	Yes	2	1	3	Yes	1	1	5		Position						3	2	1	Education from my parents, Education from a medical provider (i.e. Athletic Trainer, Doctor), IRFU Guide to Concussion Card	1	FALSE	1	1	1	1	0	1	1	TRUE	0	1	0	1	FALSE	1	0	1	1	1	1	5	5	1	5	4	2	5	1	5
2023-08-17 14:48:49	Yes	2	1	3	Yes	1	1	6						Position		1	1	1	Consent form required for participation, Education from my coach, Education from my parents, Education from a medical provider (i.e. Athletic Trainer, Doctor), Web based resource (i.e. Head-Up)	1	FALSE	1	1	1	0	1	1	1	TRUE	0	1	1	0	FALSE	1	0	1	1	1	1	4	5	1	5	3	5	4	4	5
2023-08-17 14:51:25	Yes	2	1	3	Yes	1	1	6	Position							2	1	1	Education from a medical provider (i.e. Athletic Trainer, Doctor)	1	FALSE	0	1	1	0	0	1	0	TRUE	0	1	1	1	FALSE	1	0	0	1	1	1	3	4	2	5	5	5	5	5	5
2023-08-17 14:53:43	Yes	2	1	3	Yes	1	1	5								2	1	1	Education from my coach, Education from my parents, Education from a medical provider (i.e. Athletic Trainer, Doctor), Web based resource (i.e. Head-Up)	1	FALSE	1	1	1	1	1	1	1	TRUE	0	1	0	0	FALSE	1	0	1	1	1	1	3	5	1	5	4	4	5	4	5
2023-08-17 14:56:16	Yes	2	1	3	Yes	1	1	5				Position				1	1	1	Education from my coach, Education from my parents, Web based resource (i.e. Head-Up), IRFU Guide to Concussion Card	1	FALSE	1	1	1	0	0	1	1	TRUE	1	1	0	1	FALSE	1	0	1	1	1	1	5	5	1	5	4	5	5	4	5
2023-08-17 14:59:08	Yes	2	1	3	Yes	1	1	4	Position							1	1	1	Education from my coach, Education from a medical provider (i.e. Athletic Trainer, Doctor), Web based resource (i.e. Head-Up), College course	1	FALSE	1	1	1	1	0	1	0	TRUE	0	1	1	0	FALSE	1	0	1	1	1	1	3	5	1	5	5	1	3	3	5
2023-08-17 15:01:40	Yes	2	1	3	Yes	1	1	5		Position						1	1	1	Education from my coach	1	FALSE	1	1	1	1	0	1	1	TRUE	0	1	0	1	FALSE	1	0	1	1	1	1	4	4	1	5	5	5	4	5	5
2023-08-17 15:04:44	Yes	2	1	3	Yes	1	1	6							Position	2	1	1	Consent form required for participation, Education from my coach, Education from my parents, Education from a medical provider (i.e. Athletic Trainer, Doctor), Web based resource (i.e. Head-Up)	1	FALSE	1	1	1	1	0	1	1	TRUE	0	1	0	0	FALSE	1	0	1	1	1	1	5	5	1	5	5	5	5	3	5
2023-08-17 15:08:01	Yes	2	1	3	Yes	1	1	6	Position							3	1	1	Education from my coach, Education from a medical provider (i.e. Athletic Trainer, Doctor), Web based resource (i.e. Head-Up), Magazines or other print material, IRFU Guide to Concussion Card	1	FALSE	1	1	1	1	0	1	0	TRUE	0	0	1	0	FALSE	1	0	1	0	0	1	2	4	1	5	2	4	3	5	5
2023-08-17 15:12:33	Yes	3	1	3	Yes	1	2	6	Position							2	2	1	Education from a medical provider (i.e. Athletic Trainer, Doctor), IRFU Guide to Concussion Card	1	FALSE	0	1	1	1	1	1	1	TRUE	1	1	0	0	FALSE	1	0	1	1	1	1	5	5	1	5	5	5	4	5	5
2023-08-17 15:15:33	Yes	2	1	4	Yes	1	2	3						Position		2	1	1	Education from a medical provider (i.e. Athletic Trainer, Doctor)	1	FALSE	1	1	1	0	1	1	1	TRUE	0	1	1	0	FALSE	0	0	1	0	1	1	3	4	2	3	5	4	5	4	1
2023-08-17 15:19:06	Yes	2	1	3	Yes	1	2	4						Position		3	3	1	Education from my coach	1	FALSE	1	1	1	0	0	1	1	TRUE	0	1	1	1	FALSE	1	0	0	0	0	1	5	5	1	5	5	5	5	5	1
2023-08-17 15:21:47	Yes	2	1	3	Yes	1	2	4			Position					1	1	1	Consent form required for participation, Education from my coach, Education from my parents, Education from a medical provider (i.e. Athletic Trainer, Doctor), Web based resource (i.e. Head-Up), Magazines or other print material, IRFU Guide to Concussion Card	1	FALSE	1	1	1	0	0	1	1	TRUE	0	1	0	0	FALSE	0	0	0	1	0	0	3	4	2	3	4	3	2	3	4
2023-08-17 15:25:20	Yes	2	1	3	Yes	1	2	4	Position							3	2	1	Consent form required for participation, Education from my coach, Education from a medical provider (i.e. Athletic Trainer, Doctor)	1	FALSE	1	1	1	1	1	1	1	TRUE	0	1	0	0	FALSE	1	1	1	0	1	1	2	4	1	5	4	4	5	4	4
2023-08-17 15:31:26	Yes	3	1	4	Yes	1	2	6			Position					3	2	1	Education from my coach, Education from a medical provider (i.e. Athletic Trainer, Doctor), Web based resource (i.e. Head-Up), Magazines or other print material, IRFU Guide to Concussion Card	1	FALSE	1	1	1	1	0	1	1	TRUE	1	1	1	0	FALSE	1	0	0	1	1	1	5	5	1	5	5	5	5	5	5
2023-08-17 15:36:05	Yes	2	1	3	Yes	1	2	6	Position							4	2	1	Magazines or other print material, IRFU Guide to Concussion Card	0	FALSE	1	1	1	1	0	1	1	TRUE	1	1	1	0	FALSE	1	0	1	1	1	1	2	5	1	5	5	4	4	5	5
2023-08-17 15:39:30	Yes	3	1	3	Yes	1	2	6	Position							1	1	1	Education from a medical provider (i.e. Athletic Trainer, Doctor)	1	FALSE	1	1	1	1	0	1	1	TRUE	0	1	1	0	FALSE	1	0	1	0	1	1	4	4	1	5	5	5	4	4	5
2023-08-17 15:42:28	Yes	3	1	2	Yes	1	2	6			Position					3	2	1	Education from a medical provider (i.e. Athletic Trainer, Doctor), Magazines or other print material, IRFU Guide to Concussion Card	1	FALSE	0	1	1	1	0	1	0	TRUE	0	1	1	0	FALSE	1	0	1	0	1	1	4	5	2	5	5	4	5	5	5
2023-08-17 15:46:02	Yes	2	1	3	Yes	1	2	6	Position							1	4	1	Consent form required for participation, Education from a medical provider (i.e. Athletic Trainer, Doctor), IRFU Guide to Concussion Card	1	FALSE	1	1	1	0	1	1	1	TRUE	0	1	0	0	FALSE	1	0	1	1	1	1	4	5	2	5	5	5	4	5	5
2023-08-17 15:48:47	Yes	2	1	3	Yes	1	2	6		Position						3	3	1	Consent form required for participation, Education from my coach, Education from my parents, Education from a medical provider (i.e. Athletic Trainer, Doctor), Web based resource (i.e. Head-Up), IRFU Guide to Concussion Card	0	TRUE	0	1	1	1	1	1	1	TRUE	0	1	0	0	FALSE	1	0	1	1	1	1	5	5	2	5	5	5	4	5	5
2023-08-17 15:51:28	Yes	2	1	3	Yes	1	2	6			Position					2	2	1	Education from my coach, Education from my parents, Education from a medical provider (i.e. Athletic Trainer, Doctor), IRFU Guide to Concussion Card	1	TRUE	1	1	1	1	1	1	1	TRUE	0	1	0	0	FALSE	1	0	1	1	1	1	5	5	1	5	4	5	5	5	5
2023-08-17 15:54:23	Yes	3	1	3	Yes	1	2	4	Position							2	2	1	Consent form required for participation, Education from a medical provider (i.e. Athletic Trainer, Doctor), Web based resource (i.e. Head-Up)	1	FALSE	0	1	1	1	1	1	1	TRUE	0	1	1	0	FALSE	1	0	0	0	1	1	4	4	2	5	4	5	3	5	5
2023-08-19 10:10:45	Yes	2	1	3	Yes	1	2	6					Position			3	2	1	IRFU Guide to Concussion Card	1	FALSE	1	1	1	1	0	1	1	TRUE	1	0	1	0	FALSE	1	1	0	1	1	0	2	4	1	4	2	5	4	4	4
2023-08-19 10:13:12	Yes	2	1	2	Yes	1	2	4				Position				1	1	1	Education from a medical provider (i.e. Athletic Trainer, Doctor)	1	FALSE	1	1	1	1	1	1	1	TRUE	0	1	0	1	FALSE	1	0	1	1	1	1	5	5	1	5	5	5	5	5	5
2023-08-19 10:15:56	Yes	2	1	3	Yes	1	2	5				Position				2	1	1	Consent form required for participation, Education from my coach, Education from a medical provider (i.e. Athletic Trainer, Doctor), Web based resource (i.e. Head-Up), IRFU Guide to Concussion Card	1	FALSE	1	1	1	1	0	1	0	TRUE	0	0	1	0	FALSE	0	0	0	0	1	1	2	4	2	5	4	4	3	3	1
2023-08-19 10:18:46	Yes	2	1	2	Yes	1	2	5							Position	1	1	2		1	FALSE	1	1	0	1	0	1	1	TRUE	1	1	1	1	FALSE	0	1	1	0	1	1	2	4	1	5	4	5	5	5	4
2023-08-19 10:21:12	Yes	2	1	4	Yes	1	2	6	Position							3	2	1	IRFU Guide to Concussion Card	1	FALSE	1	1	1	1	0	1	1	TRUE	0	1	1	0	FALSE	1	0	1	0	1	1	5	5	1	5	5	5	5	5	5
2023-08-19 10:26:54	Yes	2	1	3	Yes	1	2	6		Position						4	3	1	Education from my coach, IRFU Guide to Concussion Card	1	FALSE	0	1	1	1	0	1	1	TRUE	0	1	1	0	FALSE	1	0	1	1	1	1	4	5	1	5	5	5	5	5	5
2023-08-19 10:29:31	Yes	2	1	3	Yes	1	2	4		Position						3	3	1	Education from my coach, Education from a medical provider (i.e. Athletic Trainer, Doctor), Web based resource (i.e. Head-Up), Magazines or other print material	1	TRUE	0	1	1	1	0	1	0	TRUE	0	1	1	1	FALSE	1	0	1	0	0	0	5	4	2	5	5	4	5	4	5
2023-08-19 10:32:22	Yes	2	1	3	Yes	1	2	6	Position							1	1	1	Consent form required for participation, Education from my coach, Education from a medical provider (i.e. Athletic Trainer, Doctor), Web based resource (i.e. Head-Up), IRFU Guide to Concussion Card	1	FALSE	1	1	1	1	1	1	1	TRUE	1	1	0	0	FALSE	1	0	1	1	1	1	4	4	2	5	4	5	5	4	5
2023-08-19 10:35:08	Yes	2	1	3	Yes	1	2	6							Position	1	1	1	Consent form required for participation, Education from my coach, Education from my parents, Education from a medical provider (i.e. Athletic Trainer, Doctor), Web based resource (i.e. Head-Up), Magazines or other print material	1	TRUE	0	1	1	0	1	1	1	TRUE	1	1	0	1	FALSE	1	1	0	1	1	1	4	5	1	4	4	5	5	4	5
2023-08-19 10:38:03	Yes	2	1	3	Yes	1	2	4							Position	3	1	1	Education from a medical provider (i.e. Athletic Trainer, Doctor), IRFU Guide to Concussion Card	1	FALSE	1	1	1	1	1	1	1	TRUE	0	1	0	0	FALSE	1	0	1	1	1	1	4	4	1	5	4	5	5	5	5
2023-08-19 10:40:34	Yes	2	1	3	Yes	1	2	5			Position					1	1	1	Consent form required for participation, Education from my coach, Education from my parents, Education from a medical provider (i.e. Athletic Trainer, Doctor), Web based resource (i.e. Head-Up), IRFU Guide to Concussion Card	1	FALSE	0	1	1	0	0	1	1	TRUE	0	1	0	0	FALSE	1	0	1	1	1	1	5	5	1	5	5	5	2	4	5
2023-08-19 14:27:09	Yes	2	1	3	Yes	1	2	4							Position	2	1	3		1	FALSE	0	1	1	1	1	1	1	TRUE	0	0	1	1	FALSE	1	1	1	1	1	1	3	5	2	5	5	4	4	5	5
2023-08-19 14:29:31	Yes	2	1	3	Yes	1	2	6						Position		4	3	1	Education from a medical provider (i.e. Athletic Trainer, Doctor)	1	TRUE	0	1	1	1	0	1	1	TRUE	0	1	1	1	FALSE	1	0	1	1	1	1	5	4	1	5	5	5	2	3	5
2023-08-19 14:31:55	Yes	2	1	3	Yes	1	2	4				Position				2	1	1	Magazines or other print material	1	FALSE	1	1	1	0	0	1	1	TRUE	0	1	1	0	FALSE	1	0	1	1	1	1	5	4	1	5	5	5	5	3	5
2023-08-19 14:34:47	Yes	2	1	3	Yes	1	2	4			Position					3	3	1	Consent form required for participation, Education from my coach, Education from my parents, Education from a medical provider (i.e. Athletic Trainer, Doctor), Web based resource (i.e. Head-Up), IRFU Guide to Concussion Card	1	FALSE	1	1	1	1	1	1	1	TRUE	1	1	0	0	FALSE	1	0	1	1	1	1	4	5	1	5	5	4	5	4	5
2023-08-19 14:37:28	Yes	3	1	3	Yes	1	2	6	Position							3	2	1	IRFU Guide to Concussion Card	1	FALSE	1	1	1	1	1	1	1	TRUE	0	1	0	0	FALSE	1	0	1	0	0	1	5	5	2	5	5	5	3	5	5
2023-08-19 14:40:46	Yes	2	1	3	Yes	1	2	5	Position							2	1	1	IRFU Guide to Concussion Card	1	FALSE	1	1	1	1	1	1	0	TRUE	1	1	1	0	FALSE	1	0	0	0	1	1	2	4	2	4	5	2	2	4	4
2023-08-19 14:43:05	Yes	2	1	3	Yes	1	2	5				Position				4	3	1	Education from a medical provider (i.e. Athletic Trainer, Doctor), IRFU Guide to Concussion Card	1	FALSE	0	1	1	1	0	1	1	TRUE	1	1	0	1	FALSE	1	0	1	0	1	1	5	5	3	5	5	5	5	2	5
2023-08-19 14:46:28	Yes	2	1	3	Yes	1	2	5			Position					3	3	1	Education from my coach, Education from a medical provider (i.e. Athletic Trainer, Doctor), IRFU Guide to Concussion Card	0	TRUE	0	1	1	0	0	0	1	TRUE	0	1	0	1	FALSE	1	1	0	1	1	1	5	5	1	5	5	5	5	3	5
2023-08-19 14:49:32	Yes	2	1	3	Yes	1	2	6			Position					1	1	1	Education from my coach	1	FALSE	1	1	1	1	0	1	1	TRUE	0	1	0	1	FALSE	1	0	1	1	0	1	5	5	1	5	4	5	5	5	5
2023-08-19 14:53:01	Yes	3	1	4	Yes	1	2	5			Position					3	1	1	Consent form required for participation, Education from a medical provider (i.e. Athletic Trainer, Doctor), IRFU Guide to Concussion Card	1	FALSE	1	1	1	1	0	1	1	TRUE	0	1	1	0	FALSE	1	1	1	1	1	1	4	5	2	5	4	5	4	5	5
2023-08-19 14:55:32	Yes	3	1	3	Yes	1	2	5						Position		2	2	1	Education from a medical provider (i.e. Athletic Trainer, Doctor), IRFU Guide to Concussion Card	1	FALSE	1	1	1	1	1	1	1	TRUE	0	1	1	0	FALSE	1	0	1	1	1	1	5	5	1	5	5	5	5	5	5
2023-08-20 12:05:17	Yes	3	1	3	Yes	1	1	6		Position						2	1	1	Web based resource (i.e. Head-Up), IRFU Guide to Concussion Card	1	FALSE	1	1	1	1	1	1	1	TRUE	0	1	1	0	FALSE	1	0	1	0	1	1	4	4	1	5	4	4	4	5	5
2023-08-20 12:15:43	Yes	2	1	3	Yes	1	1	6								1	1	1		1	TRUE	1	1	1	0	0	1	1	TRUE	0	1	0	0	FALSE	1	1	1	0	1	1	4	5	1	5	5	4	3	2	4
2023-08-20 12:18:44	Yes	5	1	3	Yes	1	1	6				Position				2	2	1	Web based resource (i.e. Head-Up), IRFU Guide to Concussion Card	0	FALSE	0	1	1	1	1	1	1	TRUE	0	1	0	1	FALSE	1	0	1	1	0	1	2	4	2	4	4	4	2	4	5
2023-08-20 12:21:09	Yes	2	1	3	Yes	1	1	4				Position				2	1	1	Education from a medical provider (i.e. Athletic Trainer, Doctor), IRFU Guide to Concussion Card	0	FALSE	0	1	1	1	1	1	1	TRUE	1	1	0	0	FALSE	1	0	0	1	1	1	5	4	2	4	5	5	5	4	5
2023-08-20 12:23:36	Yes	3	1	3	Yes	1	1	5			Position					3	2	1	Consent form required for participation, Education from my coach, Education from a medical provider (i.e. Athletic Trainer, Doctor), Web based resource (i.e. Head-Up), Magazines or other print material, IRFU Guide to Concussion Card	1	FALSE	1	1	1	1	1	1	1	TRUE	0	1	0	0	TRUE	1	0	1	0	1	1	4	5	1	5	4	5	4	4	5
2023-08-20 12:26:22	Yes	2	1	4	Yes	1	1	6	Position							3	2	1	Consent form required for participation, Education from a medical provider (i.e. Athletic Trainer, Doctor), IRFU Guide to Concussion Card	1	FALSE	1	1	1	1	1	1	1	TRUE	0	1	0	0	TRUE	1	1	1	0	1	1	5	4	1	4	5	5	4	3	5
2023-08-20 12:29:47	Yes	3	1	3	Yes	1	1	5							Position	2	2	1	Education from my coach, Education from a medical provider (i.e. Athletic Trainer, Doctor), Web based resource (i.e. Head-Up), IRFU Guide to Concussion Card	1	FALSE	1	1	1	1	1	1	1	TRUE	0	1	0	0	FALSE	1	0	1	0	0	1	5	5	1	4	5	5	5	4	5
2023-08-20 12:33:32	Yes	3	1	3	Yes	1	1	5						Position		2	1	1	Education from my coach, Education from a medical provider (i.e. Athletic Trainer, Doctor)	1	FALSE	0	1	1	1	1	1	1	TRUE	1	1	0	0	FALSE	1	0	1	1	0	1	5	5	3	4	5	5	4	4	5
2023-08-20 12:36:14	Yes	2	1	4	Yes	1	1	6		Position						2	2	1	Consent form required for participation, Education from a medical provider (i.e. Athletic Trainer, Doctor), Web based resource (i.e. Head-Up), IRFU Guide to Concussion Card	1	FALSE	1	1	1	1	1	1	1	TRUE	0	1	0	0	FALSE	1	1	1	0	1	1	5	5	1	5	5	5	5	3	5
2023-08-20 12:38:32	Yes	2	1	3	Yes	1	1	4	Position							3	2	1	Consent form required for participation, Education from my coach, Education from a medical provider (i.e. Athletic Trainer, Doctor), IRFU Guide to Concussion Card	1	FALSE	1	1	1	1	1	1	1	TRUE	0	1	1	0	FALSE	1	0	1	1	1	1	4	5	1	5	5	5	5	4	5
2023-08-20 12:41:43	Yes	3	1	4	Yes	1	1	6						Position		2	1	1	Education from my coach, Education from a medical provider (i.e. Athletic Trainer, Doctor), IRFU Guide to Concussion Card	0	FALSE	1	1	1	1	1	1	0	TRUE	1	1	1	1	TRUE	1	0	0	0	1	1	2	5	3	3	3	2	4	5	5
2023-08-20 14:24:36	Yes	2	1	3	Yes	1	1	5		Position						1	1	1	Education from my coach	1	FALSE	0	1	1	1	1	1	1	TRUE	1	1	1	0	FALSE	1	0	1	0	1	1	4	5	1	5	5	5	1	4	5
2023-08-20 14:28:10	Yes	3	1	3	Yes	1	4	6	Position							2	1	1	Education from a medical provider (i.e. Athletic Trainer, Doctor), IRFU Guide to Concussion Card	1	FALSE	0	1	1	1	1	1	1	TRUE	1	1	1	0	FALSE	1	0	1	1	1	1	5	4	1	5	4	2	4	4	4
2023-08-20 14:30:40	Yes	3	1	3	Yes	1	1	3		Position						1	1	2	Web based resource (i.e. Head-Up)	1	FALSE	1	1	1	1	1	1	1	TRUE	1	1	0	1	FALSE	1	0	1	1	1	1	4	5	3	1	5	5	4	5	5
2023-08-20 14:34:12	Yes	3	1	4	Yes	1	1	6			Position					2	1	2	Education from a medical provider (i.e. Athletic Trainer, Doctor), Web based resource (i.e. Head-Up)	1	FALSE	1	1	1	1	1	1	1	TRUE	1	1	1	0	FALSE	1	0	1	1	0	1	5	5	2	5	5	5	5	3	5
2023-08-20 14:36:59	Yes	3	1	3	Yes	1	1	6							Position	3	1	1	Consent form required for participation, IRFU Guide to Concussion Card	1	TRUE	1	1	0	0	0	1	0	TRUE	1	1	0	0	TRUE	1	0	1	1	1	0	2	5	1	4	2	2	3	4	3
2023-08-20 14:39:55	Yes	3	1	4	Yes	1	1	6	Position							2	2	1	Consent form required for participation, Education from my coach, Education from a medical provider (i.e. Athletic Trainer, Doctor), Web based resource (i.e. Head-Up)	1	FALSE	0	1	1	1	0	1	1	TRUE	0	1	0	0	FALSE	1	0	1	0	0	1	3	4	1	5	5	5	5	3	5
2023-08-20 14:46:00	Yes	3	1	3	Yes	1	1	4			Position					2	2	1	Education from my coach, IRFU Guide to Concussion Card	1	FALSE	1	1	1	1	0	1	0	TRUE	0	0	1	0	FALSE	1	1	0	1	1	1	5	5	4	5	5	5	5	5	5
2023-08-20 14:49:34	Yes	2	1	4	Yes	1	1	6						Position		1	1	1	Consent form required for participation, Education from my coach, IRFU Guide to Concussion Card	1	TRUE	0	1	1	0	0	0	0	TRUE	0	0	1	0	FALSE	1	1	0	0	1	1	5	5	1	5	5	4	4	4	1
2023-08-20 14:52:08	Yes	3	1	4	Yes	1	1	6						Position		4	2	1	Consent form required for participation, Education from a medical provider (i.e. Athletic Trainer, Doctor), Web based resource (i.e. Head-Up)	1	TRUE	0	1	0	1	0	1	1	TRUE	1	0	0	0	FALSE	1	0	1	1	0	0	5	5	2	2	5	4	5	3	4
2023-08-20 14:55:40	Yes	3	1	4	Yes	1	1	6							Position	2	2	1	Education from my coach, Education from a medical provider (i.e. Athletic Trainer, Doctor), Web based resource (i.e. Head-Up), IRFU Guide to Concussion Card	1	FALSE	1	1	1	1	1	1	1	TRUE	1	1	0	1	FALSE	1	0	1	0	1	1	5	5	3	3	5	5	3	5	5
2023-08-20 14:58:34	Yes	4	1	3	Yes	1	1	6					Position			1	1	2		1	FALSE	1	1	1	0	0	1	1	TRUE	0	1	0	1	FALSE	1	0	0	0	1	1	5	5	1	5	5	5	5	1	5
2023-08-20 15:01:33	Yes	3	1	3	Yes	1	1	6	Position							2	1	1	Consent form required for participation, Education from my coach, Education from a medical provider (i.e. Athletic Trainer, Doctor), Web based resource (i.e. Head-Up), Magazines or other print material, IRFU Guide to Concussion Card	1	FALSE	1	1	1	1	1	1	1	TRUE	0	1	0	0	FALSE	1	0	1	0	1	1	5	5	1	5	5	5	5	5	5
2023-08-20 15:04:32	Yes	3	1	4	Yes	1	1	6					Position			1	1	1	Education from my coach, Education from a medical provider (i.e. Athletic Trainer, Doctor), Web based resource (i.e. Head-Up), IRFU Guide to Concussion Card	1	FALSE	1	1	1	1	1	1	1	TRUE	0	1	0	0	FALSE	1	1	1	1	0	1	3	4	2	4	4	5	2	4	5
2023-08-20 15:07:57	Yes	3	1	3	Yes	1	1	6			Position					1	3	1	Education from a medical provider (i.e. Athletic Trainer, Doctor)	1	TRUE	1	1	1	1	1	1	1	TRUE	0	1	1	1	FALSE	1	0	1	1	0	1	5	5	5	5	5	5	4	5	5
2023-08-20 15:10:41	Yes	3	1	3	Yes	1	1	6				Position				2	1	1	Web based resource (i.e. Head-Up), IRFU Guide to Concussion Card	0	FALSE	1	1	1	1	1	1	1	TRUE	0	1	1	0	FALSE	1	1	1	0	1	1	1	4	2	4	3	4	4	2	2
2023-08-21 08:11:51	Yes	2	1	2	Yes	2	1	5			Position					3	2	1	Education from my coach, Education from my parents, Education from a medical provider (i.e. Athletic Trainer, Doctor), Web based resource (i.e. Head-Up)	1	FALSE	0	1	1	0	1	0	1	TRUE	0	1	1	1	FALSE	1	0	1	1	1	0	4	5	2	5	4	4	3	4	5
2023-08-21 08:15:20	Yes	1	1	2	Yes	2	1	5	Position							1	1	1	Education from my coach, Education from my parents, IRFU Guide to Concussion Card	1	TRUE	0	1	1	0	1	1	1	TRUE	0	1	0	1	FALSE	0	0	0	1	1	1	5	5	1	5	4	4	4	4	5
2023-08-21 08:17:55	Yes	2	1	2	Yes	2	1	3							Position	3	1	1	Education from my coach, Education from my parents	1	FALSE	0	1	1	1	1	1	1	TRUE	1	1	0	1	FALSE	1	0	1	0	1	1	4	5	1	5	5	5	4	4	5
2023-08-21 08:20:35	Yes	2	1	2	Yes	2	1	5	Position							1	1	1	Education from my coach, Education from a medical provider (i.e. Athletic Trainer, Doctor)	1	FALSE	1	1	1	1	1	1	1	TRUE	1	1	0	0	FALSE	1	0	0	1	1	1	5	5	1	5	5	1	5	5	5
2023-08-21 08:23:20	Yes	2	1	2	Yes	2	1	5	Position							2	1	3		1	FALSE	0	1	1	1	1	1	1	TRUE	1	1	0	0	FALSE	0	0	1	1	1	1	4	4	1	5	4	1	5	1	5
2023-08-21 08:26:30	Yes	2	1	2	Yes	2	1	5	Position							2	2	1	Education from a medical provider (i.e. Athletic Trainer, Doctor), IRFU Guide to Concussion Card	1	TRUE	0	1	1	1	0	1	1	TRUE	0	1	0	0	FALSE	1	1	0	1	1	1	3	5	1	4	4	5	5	3	5
2023-08-21 08:29:14	Yes	1	1	2	Yes	2	1	4			Position					1	1	1	Education from my coach, IRFU Guide to Concussion Card	1	FALSE	1	1	1	1	1	0	1	TRUE	0	1	1	0	FALSE	1	0	1	1	1	1	2	4	1	5	5	4	2	4	5
2023-08-21 08:31:48	Yes	2	1	2	Yes	2	1	5		Position						2	1	1	Education from my coach, Education from my parents, IRFU Guide to Concussion Card	1	FALSE	0	1	1	1	0	1	1	TRUE	0	1	1	1	FALSE	1	0	1	1	1	1	2	5	1	5	5	5	2	3	5
2023-08-21 08:34:34	Yes	1	1	2	Yes	2	1	4			Position					2	1	1	Education from my coach, Education from a medical provider (i.e. Athletic Trainer, Doctor), IRFU Guide to Concussion Card	0	TRUE	1	1	1	1	1	1	1	TRUE	1	1	1	0	FALSE	1	0	0	0	1	1	5	5	1	5	5	1	5	3	5
2023-08-21 08:37:01	Yes	1	1	2	Yes	2	1	5			Position					1	1	1	Education from my coach, IRFU Guide to Concussion Card	1	FALSE	1	1	1	1	1	1	1	TRUE	0	1	1	1	FALSE	0	0	1	1	1	1	3	5	1	5	5	4	5	5	5
2023-08-21 08:39:44	Yes	2	1	2	Yes	2	1	5		Position						3	3	1	Consent form required for participation, Education from my coach, Education from my parents, Education from a medical provider (i.e. Athletic Trainer, Doctor), IRFU Guide to Concussion Card	1	FALSE	1	1	1	1	0	1	1	TRUE	0	1	0	1	FALSE	1	0	1	1	1	1	5	5	1	5	5	5	4	4	5
2023-08-21 08:42:33	Yes	1	1	2	Yes	2	1	3		Position						3	1	1	Magazines or other print material, IRFU Guide to Concussion Card	1	FALSE	1	1	1	1	1	1	1	TRUE	1	1	1	0	FALSE	1	1	1	1	1	1	3	4	4	5	5	4	5	5	5
2023-08-21 08:46:19	Yes	1	1	2	Yes	2	1	4					Position			2	2	1	Consent form required for participation, Education from my coach, Education from my parents, Education from a medical provider (i.e. Athletic Trainer, Doctor), IRFU Guide to Concussion Card	1	FALSE	1	1	1	1	1	1	1	TRUE	0	1	0	0	FALSE	1	0	1	1	1	1	5	5	1	5	5	5	5	4	5
2023-08-21 08:49:42	Yes	1	1	2	Yes	2	1	5			Position					1	1	1	Education from my coach, IRFU Guide to Concussion Card	1	FALSE	1	1	1	1	1	1	1	TRUE	0	1	0	1	FALSE	1	0	1	1	1	1	3	4	2	4	5	4	5	5	5
2023-08-21 08:52:42	Yes	1	1	2	Yes	2	1	4							Position	3	2	1	Education from my coach, Education from my parents, Education from a medical provider (i.e. Athletic Trainer, Doctor), IRFU Guide to Concussion Card	1	TRUE	0	1	1	1	1	1	1	TRUE	0	1	0	0	FALSE	1	0	1	1	1	1	4	5	3	5	5	5	3	4	5
2023-08-21 08:55:41	Yes	1	1	2	Yes	2	1	5							Position	3	2	1	Education from my coach	1	FALSE	0	1	0	0	0	1	1	TRUE	1	1	0	0	FALSE	0	0	1	1	1	1	4	5	2	4	2	5	4	3	5
2023-08-21 08:58:25	Yes	1	1	2	Yes	2	1	5							Position	2	2	1	Education from my coach, Education from my parents, Education from a medical provider (i.e. Athletic Trainer, Doctor), Magazines or other print material, IRFU Guide to Concussion Card	1	FALSE	1	1	1	1	0	1	1	TRUE	1	1	1	1	FALSE	1	0	1	1	1	1	5	5	1	5	5	5	5	5	5
2023-08-21 09:01:34	Yes	1	1	2	Yes	2	1	4							Position	1	1	1	Education from my parents, Magazines or other print material, IRFU Guide to Concussion Card	1	TRUE	0	1	1	0	1	1	1	TRUE	0	1	1	1	FALSE	1	0	1	1	1	1	5	5	1	4	4	2	5	3	5
2023-08-21 09:04:13	Yes	1	1	2	Yes	2	1	3							Position	1	1	3	IRFU Guide to Concussion Card	1	FALSE	0	1	1	1	1	1	1	TRUE	0	1	0	0	FALSE	1	0	1	1	1	1	2	4	2	5	4	3	2	3	4
2023-08-21 09:06:44	Yes	1	1	2	Yes	2	1	4				Position				1	1	1	Education from my coach, Education from my parents, IRFU Guide to Concussion Card	1	FALSE	0	1	1	1	1	0	0	TRUE	0	1	0	0	FALSE	1	0	1	1	1	1	2	4	2	5	4	3	2	3	4
2023-08-21 09:09:05	Yes	1	1	2	Yes	2	1	4							Position	2	1	1	Education from my coach	1	FALSE	0	1	1	1	1	1	1	TRUE	0	1	0	0	FALSE	1	0	1	1	1	1	4	4	1	5	4	4	5	4	4
2023-08-21 09:12:30	Yes	1	1	2	Yes	2	1	5	Position							1	1	1	Education from my coach, IRFU Guide to Concussion Card	1	FALSE	1	1	1	1	0	1	1	TRUE	0	1	1	0	FALSE	1	0	1	0	1	1	5	5	1	4	5	5	4	5	5
2023-08-21 09:15:45	Yes	1	1	2	Yes	2	1	5				Position				1	1	3		1	TRUE	0	1	1	1	1	1	1	TRUE	1	1	1	0	FALSE	1	0	1	0	0	0	2	3	4	5	3	4	4	4	4
2023-08-21 09:18:29	Yes	2	1	2	Yes	2	1	5				Position				1	1	1	Consent form required for participation, Education from my coach, Education from my parents, Education from a medical provider (i.e. Athletic Trainer, Doctor), IRFU Guide to Concussion Card	1	FALSE	0	1	1	0	0	1	1	TRUE	0	1	0	0	FALSE	1	0	0	1	0	1	5	5	1	5	5	5	3	4	5
2023-08-21 09:24:22	Yes	2	1	2	Yes	2	1	5		Position						2	1	1	Education from my coach, Education from my parents, Education from a medical provider (i.e. Athletic Trainer, Doctor), Web based resource (i.e. Head-Up)	1	TRUE	0	1	1	1	1	1	1	TRUE	1	1	0	0	FALSE	1	0	1	1	1	0	3	5	1	5	4	4	5	4	5
2023-08-21 09:26:48	Yes	1	1	2	Yes	2	1	5						Position		3	1	1	Consent form required for participation, Education from my coach, Education from a medical provider (i.e. Athletic Trainer, Doctor), Web based resource (i.e. Head-Up), IRFU Guide to Concussion Card	1	FALSE	0	1	1	1	1	1	1	TRUE	1	1	1	0	FALSE	1	1	1	1	1	0	3	5	1	5	4	4	4	5	5
2023-08-21 09:29:39	Yes	1	1	2	Yes	2	1	5						Position		1	1	1	Education from my coach, Education from my parents, IRFU Guide to Concussion Card	1	FALSE	0	1	1	1	0	1	1	TRUE	1	1	1	1	FALSE	0	0	0	1	0	1	5	5	2	5	4	5	5	4	5
2023-08-21 09:32:11	Yes	1	1	2	Yes	2	1	4							Position	1	1	1	Education from my coach	1	TRUE	1	1	1	1	1	1	1	TRUE	1	1	0	0	FALSE	1	0	0	1	1	1	5	1	1	5	5	5	4	4	5
2023-08-21 09:35:12	Yes	1	1	2	Yes	2	1	4				Position				3	3	1	Consent form required for participation, Education from my coach, Education from my parents, Education from a medical provider (i.e. Athletic Trainer, Doctor), IRFU Guide to Concussion Card	1	TRUE	0	1	1	1	1	1	1	TRUE	0	1	0	1	FALSE	0	0	1	1	1	1	4	4	1	5	4	5	3	4	5
2023-08-21 09:38:00	Yes	1	1	2	Yes	2	1	4			Position					2	2	2		0	TRUE	1	1	1	0	1	0	0	TRUE	1	0	0	0	TRUE	1	0	0	0	0	0	3	4	2	4	3	3	2	3	3
2023-08-21 09:40:36	Yes	1	1	2	Yes	2	1	3						Position		3	2	1	Education from a medical provider (i.e. Athletic Trainer, Doctor)	0	FALSE	0	1	1	1	0	1	1	TRUE	0	1	0	0	FALSE	1	0	1	1	1	1	3	4	1	5	2	4	5	5	4
2023-08-21 09:48:06	Yes	1	1	2	Yes	2	1	5							Position	1	1	1	Education from my coach, Education from my parents, Education from a medical provider (i.e. Athletic Trainer, Doctor), Web based resource (i.e. Head-Up), IRFU Guide to Concussion Card	1	FALSE	1	1	1	0	1	1	0	TRUE	0	1	1	0	FALSE	1	0	1	0	1	0	4	3	4	2	3	4	5	3	4
2023-08-21 09:51:09	Yes	2	1	2	Yes	2	1	5					Position			3	1	1	IRFU Guide to Concussion Card	1	FALSE	1	1	1	1	1	1	1	TRUE	1	1	1	0	FALSE	0	0	1	1	0	1	1	5	1	5	5	3	2	5	5
2023-08-21 09:53:44	Yes	1	1	2	Yes	2	1	4						Position		1	1	1	Education from my parents, Education from a medical provider (i.e. Athletic Trainer, Doctor), Magazines or other print material, IRFU Guide to Concussion Card	0	FALSE	0	1	1	1	1	1	1	TRUE	0	1	1	0	FALSE	1	0	1	0	1	1	4	4	1	5	5	5	4	4	5
2023-08-21 09:57:18	Yes	1	1	2	Yes	2	1	4					Position			1	1	3	Education from my coach, IRFU Guide to Concussion Card	0	TRUE	1	1	1	0	0	1	1	TRUE	1	1	0	1	FALSE	0	0	0	1	1	0	2	5	2	3	4	3	3	3	2
2023-08-21 10:00:19	Yes	1	1	2	Yes	2	1	4			Position					3	2	1	Education from my coach, Education from my parents, Education from a medical provider (i.e. Athletic Trainer, Doctor), Web based resource (i.e. Head-Up), IRFU Guide to Concussion Card	1	TRUE	0	1	1	1	1	1	1	TRUE	0	1	1	0	FALSE	1	0	1	1	0	1	5	5	2	5	5	5	2	5	5
2023-08-21 10:02:45	Yes	1	1	2	Yes	2	1	5			Position					1	1	1	IRFU Guide to Concussion Card	1	FALSE	0	1	1	1	0	1	1	TRUE	1	1	1	0	FALSE	1	0	1	1	1	1	3	5	1	5	5	5	2	5	5
2023-08-21 10:06:12	Yes	1	1	2	Yes	2	1	5	Position							1	1	1	Education from my coach, Education from my parents, Education from a medical provider (i.e. Athletic Trainer, Doctor), IRFU Guide to Concussion Card	1	FALSE	0	1	1	1	1	1	1	TRUE	1	1	1	0	FALSE	1	0	1	1	1	1	3	4	1	4	4	4	3	3	5
2023-08-21 10:09:03	Yes	2	1	2	Yes	2	1	4	Position							1	1	1	Education from my coach, Education from my parents, Education from a medical provider (i.e. Athletic Trainer, Doctor), Magazines or other print material, IRFU Guide to Concussion Card	1	FALSE	0	1	1	1	1	1	1	TRUE	0	0	1	0	FALSE	1	0	1	0	1	1	2	4	1	4	3	4	4	4	5
2023-08-21 10:11:52	Yes	1	1	2	Yes	2	1	3	Position							1	1	3	Education from my coach, Education from my parents, Web based resource (i.e. Head-Up), IRFU Guide to Concussion Card	1	FALSE	1	1	1	1	1	1	1	TRUE	1	1	0	0	FALSE	1	0	1	1	0	1	2	4	3	4	5	4	3	5	5
2023-08-21 10:16:47	Yes	1	1	2	Yes	2	1	5	Position							2	1	1	Consent form required for participation, Education from my coach, Education from my parents, Education from a medical provider (i.e. Athletic Trainer, Doctor), Web based resource (i.e. Head-Up), IRFU Guide to Concussion Card	1	FALSE	1	1	1	1	1	1	1	TRUE	0	1	1	0	FALSE	1	0	1	1	1	1	3	5	1	5	4	4	4	3	5
2023-08-21 10:22:25	Yes	1	1	2	Yes	2	1	4		Position						3	2	1	Education from my coach, IRFU Guide to Concussion Card	1	FALSE	1	1	0	1	0	1	0	TRUE	1	1	1	0	FALSE	1	1	1	1	1	1	5	5	3	5	5	5	5	5	5
2023-08-21 10:26:42	Yes	3	1	4	Yes	1	1	6							Position	2	1	1	Education from my coach, Education from my parents, Education from a medical provider (i.e. Athletic Trainer, Doctor), Web based resource (i.e. Head-Up), Magazines or other print material, IRFU Guide to Concussion Card	1	FALSE	1	1	1	1	0	1	0	TRUE	0	1	0	0	FALSE	1	0	1	1	1	1	5	5	2	5	5	5	1	2	5
2023-08-21 10:43:18	Yes	2	1	4	Yes	1	3	6					Position			2	1	1	Consent form required for participation, Education from my coach, Education from my parents, Education from a medical provider (i.e. Athletic Trainer, Doctor), IRFU Guide to Concussion Card	1	FALSE	1	1	1	1	1	1	1	TRUE	0	1	0	0	FALSE	1	0	1	1	1	1	3	4	2	5	5	5	4	5	5
2023-08-21 10:45:37	Yes	2	1	3	Yes	1	3	3	Position							2	1	1	Education from a medical provider (i.e. Athletic Trainer, Doctor)	1	FALSE	1	1	1	1	1	1	1	TRUE	0	1	1	1	FALSE	1	0	0	1	1	1	3	4	1	5	3	2	4	3	2
2023-08-21 10:48:05	Yes	3	1	3	Yes	1	3	6	Position							2	2	1	Education from my coach, Education from a medical provider (i.e. Athletic Trainer, Doctor)	1	FALSE	1	1	1	1	1	1	1	TRUE	0	1	0	1	FALSE	1	0	1	1	1	1	3	4	2	5	4	4	4	5	5
2023-08-21 10:50:52	Yes	3	1	4	Yes	1	3	5			Position					3	3	1	Education from a medical provider (i.e. Athletic Trainer, Doctor), Magazines or other print material, IRFU Guide to Concussion Card	1	FALSE	1	1	1	1	1	1	1	TRUE	0	1	1	0	FALSE	1	0	1	0	1	1	5	5	1	5	5	5	5	4	5
2023-08-21 10:53:17	Yes	3	1	2	Yes	1	3	6				Position				2	2	1	Consent form required for participation, Education from my coach, Education from my parents, Web based resource (i.e. Head-Up), Magazines or other print material	1	FALSE	1	1	1	1	1	1	1	TRUE	0	1	1	1	FALSE	1	0	1	0	0	1	5	5	1	5	5	5	4	4	5
2023-08-21 10:55:42	Yes	3	1	4	Yes	1	3	6	Position							3	1	1	Consent form required for participation, Education from a medical provider (i.e. Athletic Trainer, Doctor)	1	FALSE	1	1	1	0	0	1	1	TRUE	1	1	0	0	TRUE	1	0	1	0	1	0	5	4	2	4	5	5	3	2	5
2023-08-21 11:00:12	Yes	2	1	4	Yes	1	3	6	Position							1	1	1	Consent form required for participation, Education from a medical provider (i.e. Athletic Trainer, Doctor), IRFU Guide to Concussion Card	1	FALSE	0	1	1	1	1	1	1	TRUE	1	1	1	0	FALSE	1	1	1	1	1	1	4	5	1	5	5	5	5	5	5
2023-08-21 11:02:56	Yes	2	1	3	Yes	1	3	2		Position						1	1	1	Education from a medical provider (i.e. Athletic Trainer, Doctor), Web based resource (i.e. Head-Up), IRFU Guide to Concussion Card	1	FALSE	1	1	1	0	0	1	0	TRUE	0	1	0	0	TRUE	1	0	1	0	1	1	4	5	1	5	5	5	3	4	5
2023-08-21 11:05:34	Yes	3	1	4	Yes	1	3	6					Position			3	3	1	Education from my coach	1	FALSE	1	1	1	0	1	1	1	FALSE	1	1	1	1	FALSE	1	0	0	1	1	1	5	4	2	4	4	4	5	3	5
2023-08-21 11:09:59	Yes	2	1	3	Yes	1	3	3							Position	1	1	2	Magazines or other print material	1	FALSE	1	1	1	1	1	1	1	TRUE	0	1	0	0	FALSE	1	0	0	0	0	0	4	4	4	4	4	2	2	2	1
2023-08-21 11:15:10	Yes	2	1	4	Yes	1	3	6	Position							1	1	1	Education from my coach, IRFU Guide to Concussion Card	1	FALSE	0	1	1	1	1	1	1	TRUE	0	1	1	0	FALSE	0	0	1	1	0	1	2	4	3	5	5	5	3	5	5
2023-08-21 11:17:33	Yes	3	1	3	Yes	1	3	6							Position	3	3	1	Education from a medical provider (i.e. Athletic Trainer, Doctor)	1	FALSE	1	1	1	1	1	1	1	TRUE	0	1	1	1	FALSE	1	0	0	1	1	1	5	5	1	5	5	5	4	4	5
2023-08-21 11:19:57	Yes	2	1	3	Yes	1	3	6		Position						1	1	1	Education from my coach, Education from my parents, Education from a medical provider (i.e. Athletic Trainer, Doctor), Web based resource (i.e. Head-Up), Magazines or other print material, IRFU Guide to Concussion Card	1	FALSE	1	1	1	1	1	1	1	TRUE	0	1	1	0	FALSE	1	1	1	1	1	1	5	5	2	5	5	5	5	5	5
2023-08-21 11:22:35	Yes	3	1	4	Yes	1	3	6				Position				1	1	1	Consent form required for participation, Education from a medical provider (i.e. Athletic Trainer, Doctor), IRFU Guide to Concussion Card	1	FALSE	1	1	1	1	1	1	1	TRUE	0	1	1	0	FALSE	1	0	1	0	1	1	5	5	2	5	5	5	4	5	5
2023-08-21 11:25:44	Yes	1	1	3	Yes	1	3	5	Position							2	1	1	Education from my coach, Web based resource (i.e. Head-Up), IRFU Guide to Concussion Card	0	TRUE	0	1	1	0	1	1	1	TRUE	0	1	0	0	FALSE	0	0	0	1	1	1	2	3	1	5	4	4	3	5	4
2023-08-21 11:28:01	Yes	2	1	3	Yes	1	3	4			Position					2	1	1	Education from my coach	1	TRUE	0	1	1	0	1	1	0	TRUE	0	1	1	1	FALSE	0	0	0	0	0	0	3	4	2	4	3	4	4	4	3
2023-08-21 11:30:42	Yes	1	1	3	Yes	1	3	4	Position							2	2	1	Education from my coach, Education from my parents, Web based resource (i.e. Head-Up)	1	FALSE	1	1	1	0	1	1	1	TRUE	0	1	0	0	FALSE	1	0	1	0	1	1	4	4	1	5	5	4	4	4	4
2023-08-21 11:33:03	Yes	2	1	3	Yes	1	3	4			Position					2	1	1	Consent form required for participation, Education from my coach, Education from my parents	1	TRUE	1	1	1	1	0	1	1	TRUE	0	1	1	0	FALSE	1	0	1	1	1	0	5	5	1	5	5	5	5	5	4
2023-08-21 11:36:42	Yes	2	1	4	Yes	1	3	5				Position				1	1	1	Consent form required for participation, Education from my coach, Education from my parents, Education from a medical provider (i.e. Athletic Trainer, Doctor), Web based resource (i.e. Head-Up), Magazines or other print material, IRFU Guide to Concussion Card	1	FALSE	1	1	1	0	1	1	1	TRUE	0	1	1	1	FALSE	1	0	0	0	1	1	4	5	1	5	5	5	4	3	5
2023-08-21 11:42:18	Yes	2	1	3	Yes	1	3	5						Position		3	3	1	Education from my coach, IRFU Guide to Concussion Card	1	FALSE	1	1	1	1	1	1	1	TRUE	1	1	1	0	FALSE	1	0	0	0	1	1	4	4	4	5	5	4	4	5	5
2023-08-21 11:48:37	Yes	2	1	4	Yes	1	3	6		Position						2	2	1	Education from my coach, Education from my parents	1	FALSE	1	0	0	1	0	1	1	TRUE	1	0	1	1	FALSE	1	0	0	0	0	1	5	4	2	1	5	4	5	3	5
2023-08-21 11:52:37	Yes	2	1	4	Yes	1	3	6					Position			3	3	1	Education from my coach, Education from my parents, Education from a medical provider (i.e. Athletic Trainer, Doctor), IRFU Guide to Concussion Card	1	TRUE	1	1	1	1	0	1	1	TRUE	1	1	0	0	FALSE	1	0	0	0	0	1	5	5	2	4	5	2	4	5	5
2023-08-21 11:55:56	Yes	2	1	4	Yes	1	3	6	Position							3	1	1	Education from my coach, Education from a medical provider (i.e. Athletic Trainer, Doctor), IRFU Guide to Concussion Card	1	FALSE	0	1	1	0	1	1	1	FALSE	0	0	1	1	FALSE	1	1	0	0	0	1	5	4	2	1	5	4	5	4	5
2023-08-21 12:00:29	Yes	3	1	4	Yes	1	3	6			Position					4	3	1	Education from my coach, Education from my parents, Education from a medical provider (i.e. Athletic Trainer, Doctor), IRFU Guide to Concussion Card	1	FALSE	1	1	1	1	1	1	1	TRUE	0	1	0	0	FALSE	1	0	1	0	1	1	4	5	1	5	5	5	4	5	5
2023-08-21 12:03:41	Yes	1	1	2	Yes	1	3	4					Position			3	2	1	Education from my coach, Education from my parents, Education from a medical provider (i.e. Athletic Trainer, Doctor), IRFU Guide to Concussion Card	1	TRUE	0	1	1	0	1	0	1	TRUE	0	1	1	0	FALSE	0	0	1	0	0	1	3	4	2	4	3	5	3	2	5
2023-08-21 12:06:44	Yes	3	1	4	Yes	1	3	6	Position							1	1	1	Education from my coach	1	FALSE	1	1	1	1	1	0	1	TRUE	0	1	0	1	FALSE	1	0	0	1	1	1	2	4	1	5	3	3	3	3	4
2023-08-21 12:10:04	Yes	2	1	3	Yes	1	3	5					Position			3	2	1	Education from my coach, Education from a medical provider (i.e. Athletic Trainer, Doctor), IRFU Guide to Concussion Card	1	FALSE	0	1	1	1	1	1	1	TRUE	1	1	1	0	FALSE	1	0	1	1	1	1	5	5	1	5	5	5	4	5	5
2023-08-21 12:12:41	Yes	3	1	3	Yes	1	3	4		Position						3	3	1	Education from my coach, Education from my parents, Education from a medical provider (i.e. Athletic Trainer, Doctor)	1	FALSE	1	1	0	1	1	1	0	TRUE	0	1	1	0	FALSE	1	1	1	1	1	1	5	5	5	5	5	5	5	4	5
2023-08-21 12:15:02	Yes	3	1	3	Yes	1	3	6			Position					3	3	1	Consent form required for participation, Education from my coach, Education from my parents, Education from a medical provider (i.e. Athletic Trainer, Doctor), Web based resource (i.e. Head-Up)	1	FALSE	0	1	1	1	1	1	1	TRUE	0	1	0	0	FALSE	1	0	1	0	1	1	4	5	1	5	4	4	5	5	5
2023-08-21 12:18:38	Yes	2	1	4	Yes	1	3	4						Position		2	1	1	Consent form required for participation, Education from my coach, Education from a medical provider (i.e. Athletic Trainer, Doctor), IRFU Guide to Concussion Card	1	TRUE	0	1	1	1	1	1	1	TRUE	0	1	1	1	FALSE	1	0	1	0	0	1	3	3	3	3	3	3	3	3	3
2023-08-21 12:21:20	Yes	4	1	4	Yes	1	3	4			Position					3	3	1	Education from my coach, Education from a medical provider (i.e. Athletic Trainer, Doctor), Web based resource (i.e. Head-Up), IRFU Guide to Concussion Card	1	FALSE	1	1	0	1	0	1	1	TRUE	1	0	1	0	FALSE	1	1	1	1	1	1	5	5	1	5	5	5	5	5	5
2023-08-21 12:24:10	Yes	2	2	4	Yes	1	3	3				Position				2	2	1	Education from my coach, Education from a medical provider (i.e. Athletic Trainer, Doctor)	1	FALSE	1	1	1	1	0	1	1	TRUE	0	0	1	0	FALSE	1	0	1	1	1	1	5	5	1	5	5	5	4	5	5
2023-08-21 12:27:16	Yes	3	2	3	Yes	1	3	3							Position	2	2	1	Education from my coach, Education from a medical provider (i.e. Athletic Trainer, Doctor)	1	FALSE	1	1	1	1	1	1	1	TRUE	0	1	0	0	FALSE	1	0	0	0	1	1	5	5	2	4	5	5	5	4	5
2023-08-21 12:30:17	Yes	4	2	3	Yes	1	3	1							Position	1	1	1	Education from my coach, IRFU Guide to Concussion Card	1	FALSE	1	1	1	1	1	1	0	TRUE	0	1	1	0	FALSE	1	0	1	0	1	1	5	5	1	5	4	5	5	3	4
2023-08-21 12:34:18	Yes	3	2	4	Yes	1	3	3					Position			1	1	1	Education from my coach, Education from a medical provider (i.e. Athletic Trainer, Doctor), Web based resource (i.e. Head-Up), IRFU Guide to Concussion Card, Powerpoint Presentation	1	FALSE	1	1	1	1	1	1	1	TRUE	0	1	0	0	FALSE	1	0	1	0	1	1	5	5	1	4	5	5	1	4	5
2023-08-21 12:37:25	Yes	4	2	3	Yes	1	3	2			Position					2	2	1	Education from my coach	1	FALSE	1	1	1	0	1	1	1	TRUE	0	0	0	0	FALSE	1	0	1	0	1	1	5	5	1	5	5	5	5	5	5
2023-08-21 12:39:51	Yes	3	2	4	Yes	1	3	4			Position					4	2	1	Education from my coach, Education from my parents, Education from a medical provider (i.e. Athletic Trainer, Doctor), Web based resource (i.e. Head-Up), IRFU Guide to Concussion Card	1	FALSE	1	1	1	1	1	1	1	TRUE	0	1	1	0	FALSE	1	0	1	1	1	1	4	5	2	3	4	5	4	4	5
2023-08-21 12:42:27	Yes	3	2	3	Yes	1	3	5	Position							4	3	1	Consent form required for participation, Education from a medical provider (i.e. Athletic Trainer, Doctor), IRFU Guide to Concussion Card	1	FALSE	1	1	1	1	1	1	1	TRUE	1	0	1	1	FALSE	1	0	1	1	1	1	1	5	1	5	5	3	4	5	5
2023-08-21 12:44:37	Yes	2	2	4	Yes	1	3	2							Position	1	1	2		1	FALSE	1	1	1	1	0	1	0	TRUE	1	1	1	0	FALSE	1	0	1	1	1	1	3	5	1	5	5	3	5	5	5
2023-08-21 12:47:28	Yes	3	1	3	Yes	1	3	6	Position							3	1	1	Education from my coach, Education from a medical provider (i.e. Athletic Trainer, Doctor), Web based resource (i.e. Head-Up), IRFU Guide to Concussion Card	1	FALSE	1	1	1	1	1	1	1	TRUE	1	1	0	0	FALSE	1	0	1	1	1	1	5	5	1	5	5	5	4	5	5
2023-08-21 12:50:31	Yes	1	2	2	Yes	1	3	3	Position							1	1	1	Education from my coach, IRFU Guide to Concussion Card	1	TRUE	0	1	1	0	1	1	1	TRUE	1	1	0	0	FALSE	1	0	1	1	1	1	3	4	2	4	4	4	5	3	4
2023-08-21 12:52:49	Yes	3	2	4	Yes	1	3	5		Position						2	1	1	Consent form required for participation, Web based resource (i.e. Head-Up), IRFU Guide to Concussion Card	1	TRUE	1	1	1	1	0	1	1	TRUE	0	1	0	0	FALSE	1	0	0	0	1	1	3	5	1	4	5	5	2	4	5
2023-08-21 14:19:55	Yes	2	2	2	Yes	1	3	3	Position							1	1	1	Education from my coach, Web based resource (i.e. Head-Up)	1	FALSE	0	1	1	1	1	1	0	TRUE	0	1	0	0	FALSE	1	0	0	1	1	1	5	5	1	5	5	5	5	2	5
2023-08-21 14:22:52	Yes	3	2	4	Yes	1	3	2			Position					1	1	1	Education from my coach, Education from a medical provider (i.e. Athletic Trainer, Doctor), IRFU Guide to Concussion Card	1	FALSE	1	1	1	1	1	1	1	TRUE	0	1	0	0	FALSE	1	0	1	1	1	1	5	5	2	3	5	5	5	3	5
2023-08-21 14:25:15	Yes	2	2	3	Yes	1	3	3							Position	1	1	1	Consent form required for participation, Education from my coach	1	FALSE	1	1	1	0	1	1	1	TRUE	0	1	1	0	FALSE	1	0	1	1	1	1	4	4	2	5	4	4	4	3	4
2023-08-21 14:27:40	Yes	2	2	3	Yes	1	3	2	Position							1	1	1	Consent form required for participation, IRFU Guide to Concussion Card	1	FALSE	0	1	1	1	1	1	1	TRUE	0	1	0	0	FALSE	0	0	1	0	1	1	4	4	1	3	4	5	5	5	5
2023-08-21 14:30:05	Yes	4	2	2	Yes	1	3	1		Position						1	1	1	Consent form required for participation, Education from my coach, IRFU Guide to Concussion Card	0	TRUE	0	1	1	0	1	1	1	TRUE	0	1	0	0	FALSE	1	0	1	1	1	1	5	4	2	2	5	4	5	3	5
2023-08-21 14:32:49	Yes	2	1	3	Yes	1	3	4	Position							4	4	1	Education from my coach, Education from a medical provider (i.e. Athletic Trainer, Doctor), IRFU Guide to Concussion Card	1	FALSE	1	1	1	0	0	1	1	TRUE	1	1	0	0	FALSE	1	0	1	0	1	1	5	1	5	5	5	5	5	5	5
2023-08-21 14:34:56	Yes	2	2	3	Yes	1	3	2							Position	1	1	2		1	FALSE	1	1	1	1	0	1	1	TRUE	0	1	1	1	FALSE	1	0	1	1	1	1	4	4	2	5	5	5	4	3	5
2023-08-21 14:37:11	Yes	4	2	3	Yes	1	3	2							Position	1	1	2		1	FALSE	1	1	1	0	1	1	1	TRUE	0	1	0	0	FALSE	1	0	1	1	1	1	5	5	1	3	5	5	5	3	5
2023-08-21 14:40:02	Yes	2	2	2	Yes	1	3	2							Position	3	1	1	IRFU Guide to Concussion Card	1	FALSE	1	1	1	0	1	1	1	TRUE	0	0	0	0	FALSE	1	0	1	1	1	1	2	5	1	5	5	5	5	4	1
2023-08-21 14:42:22	Yes	2	2	3	Yes	1	3	4	Position							3	2	1	Education from my coach, Education from my parents, Education from a medical provider (i.e. Athletic Trainer, Doctor), Web based resource (i.e. Head-Up), IRFU Guide to Concussion Card	1	FALSE	1	1	1	1	1	1	1	TRUE	1	1	0	0	FALSE	1	0	1	1	1	1	4	5	1	5	5	5	5	4	5
2023-08-21 14:44:52	Yes	3	2	3	Yes	1	3	2			Position					2	1	1	Education from my coach, Web based resource (i.e. Head-Up)	1	FALSE	1	1	1	1	1	1	1	TRUE	0	1	1	0	FALSE	1	0	1	1	1	1	5	5	1	3	5	1	5	4	5
2023-08-21 14:47:24	Yes	4	2	3	Yes	1	3	2						Position		1	1	1	Education from a medical provider (i.e. Athletic Trainer, Doctor)	0	TRUE	0	1	1	1	1	1	1	TRUE	0	1	1	0	FALSE	1	0	1	1	1	1	5	5	1	5	5	5	5	3	5
2023-08-21 14:50:43	Yes	3	2	2	Yes	1	3	2	Position							1	1	1	Consent form required for participation, Education from my coach, Education from a medical provider (i.e. Athletic Trainer, Doctor), Web based resource (i.e. Head-Up), IRFU Guide to Concussion Card	1	TRUE	0	1	1	1	1	1	1	TRUE	1	1	0	0	FALSE	1	0	1	1	1	1	5	5	2	3	5	5	5	4	5
2023-08-21 14:52:54	Yes	3	2	4	Yes	1	3	4			Position					4	4	1	Education from my coach, Education from a medical provider (i.e. Athletic Trainer, Doctor), Web based resource (i.e. Head-Up), IRFU Guide to Concussion Card	1	FALSE	1	1	1	1	1	1	1	TRUE	0	1	1	1	FALSE	1	0	1	1	1	1	3	4	2	3	4	5	5	3	5
2023-08-21 14:55:28	Yes	4	2	4	Yes	1	3	4			Position					3	3	1	Education from my coach, Education from a medical provider (i.e. Athletic Trainer, Doctor), Web based resource (i.e. Head-Up), IRFU Guide to Concussion Card	1	FALSE	1	1	0	1	0	1	1	TRUE	1	0	1	0	FALSE	1	1	1	1	1	1	5	5	1	5	5	5	5	5	5
2023-08-21 14:57:49	Yes	2	2	4	Yes	1	3	3				Position				2	2	1	Consent form required for participation, Education from my coach, Education from a medical provider (i.e. Athletic Trainer, Doctor)	1	FALSE	1	1	1	1	0	1	1	TRUE	0	0	1	0	FALSE	1	0	1	1	1	1	5	5	1	5	5	5	4	5	5
2023-08-21 15:02:51	Yes	3	1	4	Yes	1	1	3							Position	2	1	2	Education from my parents	1	FALSE	1	1	1	1	1	1	1	TRUE	0	1	0	0	FALSE	1	0	1	1	1	1	4	4	1	5	5	5	5	5	4
2023-08-21 15:06:21	Yes	3	1	4	Yes	1	1	6							Position	3	3	1	Education from my parents, friend	1	FALSE	0	1	1	1	1	1	1	TRUE	0	1	0	0	FALSE	1	0	1	1	1	1	5	5	2	5	4	5	4	5	5
2023-08-21 15:08:45	Yes	3	1	3	Yes	1	1	6						Position		2	1	2		0	FALSE	1	1	1	1	0	1	1	TRUE	1	1	1	0	FALSE	1	0	1	0	1	1	4	5	2	5	4	4	4	5	5
2023-08-21 15:11:03	Yes	2	1	3	Yes	1	1	5							Position	4	3	1	Consent form required for participation, Education from my coach, Education from my parents, Education from a medical provider (i.e. Athletic Trainer, Doctor)	1	FALSE	0	1	1	1	1	1	1	TRUE	0	1	0	1	FALSE	1	1	0	1	0	1	3	4	2	5	4	5	5	5	5
2023-08-21 15:15:11	Yes	2	1	2	Yes	1	1	1						Position		2	2	2		1	FALSE	1	1	1	1	1	1	1	TRUE	0	1	0	0	FALSE	0	0	0	1	1	1	5	5	1	5	5	5	5	5	1
2023-08-21 15:18:32	Yes	3	1	3	Yes	1	1	4		Position						4	4	1	Education from my coach, Education from my parents, Education from a medical provider (i.e. Athletic Trainer, Doctor), Scotland RFU provided leaflets	1	FALSE	1	1	1	1	1	1	1	TRUE	0	1	0	0	FALSE	1	0	0	0	1	1	5	5	1	5	5	5	2	5	5
2023-08-21 15:21:06	Yes	4	1	4	Yes	1	1	6	Position							3	1	1	Consent form required for participation, Education from my coach, Web based resource (i.e. Head-Up), Magazines or other print material	1	TRUE	0	1	1	1	0	1	1	TRUE	0	1	0	0	FALSE	1	1	0	0	1	1	5	5	2	5	5	1	5	5	5
2023-08-21 15:23:42	Yes	2	1	3	Yes	1	1	5			Position					1	1	1	Consent form required for participation, Education from my parents	1	FALSE	0	1	1	1	1	1	1	TRUE	1	1	1	0	FALSE	1	0	0	1	1	1	4	5	1	5	5	5	2	5	5
2023-08-21 15:26:03	Yes	2	1	4	Yes	1	3	6							Position	3	2	1	Education from my parents, Education from a medical provider (i.e. Athletic Trainer, Doctor), Web based resource (i.e. Head-Up), IRFU Guide to Concussion Card	1	FALSE	0	1	1	1	1	1	1	TRUE	0	1	0	0	FALSE	1	0	1	1	1	1	5	5	2	5	5	5	4	5	5
2023-08-21 15:28:50	Yes	3	1	3	Yes	1	1	6		Position						3	2	3		1	FALSE	0	1	1	1	0	1	1	TRUE	1	1	1	0	FALSE	1	0	1	1	1	1	4	5	1	5	4	4	4	4	4
2023-08-21 15:32:15	Yes	3	1	3	Yes	1	1	6					Position			3	1	1	Education from my parents	1	FALSE	0	1	1	1	1	1	1	TRUE	1	1	1	0	FALSE	1	0	1	1	0	1	3	4	1	5	5	5	3	4	5
2023-08-21 15:39:39	Yes	3	1	4	Yes	1	1	6					Position			2	2	1	Education from my coach, Education from my parents, Magazines or other print material, IRFU Guide to Concussion Card	1	FALSE	1	1	1	1	1	1	1	TRUE	1	1	0	0	FALSE	1	1	0	1	1	1	5	5	1	5	5	5	3	5	5
2023-08-21 15:42:09	Yes	2	1	3	Yes	1	1	6							Position	3	1	1	Consent form required for participation, Education from my coach, Education from a medical provider (i.e. Athletic Trainer, Doctor), Web based resource (i.e. Head-Up), IRFU Guide to Concussion Card	1	FALSE	1	1	1	1	1	1	1	TRUE	0	1	1	0	FALSE	1	0	0	1	1	1	4	5	1	5	5	4	5	4	5
2023-08-21 15:44:39	Yes	2	1	2	Yes	1	1	4	Position							2	1	1	Education from my coach, Education from my parents, IRFU Guide to Concussion Card	1	FALSE	1	1	1	1	1	1	1	TRUE	0	1	1	1	FALSE	1	0	1	1	1	1	2	5	1	5	3	4	5	5	5
2023-08-21 15:48:01	Yes	2	1	2	Yes	1	1	6		Position						3	3	1	Consent form required for participation, Education from my coach, Education from my parents, Education from a medical provider (i.e. Athletic Trainer, Doctor), Magazines or other print material, IRFU Guide to Concussion Card	1	TRUE	0	1	1	1	1	1	1	TRUE	0	1	0	1	FALSE	1	0	1	1	1	1	3	4	4	5	4	3	5	5	1
2023-08-21 15:51:56	Yes	2	1	3	Yes	1	1	4						Position		3	2	1	Education from my coach, Education from my parents, Education from a medical provider (i.e. Athletic Trainer, Doctor), IRFU Guide to Concussion Card	1	FALSE	1	1	1	1	1	1	1	TRUE	0	1	1	0	FALSE	1	0	1	0	0	0	4	5	4	5	5	5	4	5	5
2023-08-21 15:55:04	Yes	2	1	3	Yes	1	1	6							Position	2	1	1	Consent form required for participation, Education from my coach, Education from my parents, Education from a medical provider (i.e. Athletic Trainer, Doctor), IRFU Guide to Concussion Card	1	FALSE	1	1	1	0	1	1	1	TRUE	0	1	1	0	FALSE	1	0	1	1	1	1	5	5	1	5	5	5	4	5	5
2023-08-21 15:58:29	Yes	2	1	3	Yes	1	1	4		Position						2	1	1	Education from my coach	0	FALSE	0	1	1	0	1	1	1	TRUE	0	1	0	0	FALSE	1	0	1	0	1	1	4	5	2	4	3	5	3	5	5
2023-08-21 16:03:48	Yes	2	1	3	Yes	1	1	6			Position					2	1	1	Consent form required for participation, Education from my coach, Education from my parents, Education from a medical provider (i.e. Athletic Trainer, Doctor), Web based resource (i.e. Head-Up), Magazines or other print material, IRFU Guide to Concussion Card	1	FALSE	1	1	1	1	0	1	1	TRUE	0	1	0	0	FALSE	1	0	1	0	1	1	3	4	1	4	4	4	4	4	5
2023-08-21 16:06:11	Yes	3	1	4	Yes	1	1	4			Position					1	1	1	Education from my coach, IRFU Guide to Concussion Card	1	TRUE	1	1	1	1	0	1	1	TRUE	0	1	0	0	FALSE	1	0	1	0	1	1	4	5	2	5	5	4	3	4	5
2023-08-21 16:09:19	Yes	2	1	4	Yes	1	1	6			Position					2	2	1	Education from my coach, Education from a medical provider (i.e. Athletic Trainer, Doctor), IRFU Guide to Concussion Card	1	FALSE	1	1	1	1	1	1	1	TRUE	0	1	0	0	FALSE	1	0	0	0	1	1	5	4	4	5	5	5	5	5	5
2023-08-21 16:20:27	Yes	3	2	3	Yes	1	1	3							Position	1	1	1	Consent form required for participation, Education from my coach, Education from a medical provider (i.e. Athletic Trainer, Doctor), IRFU Guide to Concussion Card	1	FALSE	1	1	1	1	1	1	1	TRUE	1	1	0	0	FALSE	1	0	1	0	1	1	5	5	2	4	5	5	3	2	5
2023-08-21 16:23:11	Yes	2	1	3	Yes	1	1	5			Position					2	2	1	Education from my coach, Education from my parents, Education from a medical provider (i.e. Athletic Trainer, Doctor), Web based resource (i.e. Head-Up)	1	FALSE	1	1	1	1	0	1	1	TRUE	0	1	0	0	FALSE	1	0	1	0	1	1	5	5	5	5	5	5	5	5	5
2023-08-21 16:26:20	Yes	3	1	3	Yes	1	1	6							Position	3	2	1	Consent form required for participation, Education from my coach, Education from my parents, Education from a medical provider (i.e. Athletic Trainer, Doctor), Web based resource (i.e. Head-Up), IRFU Guide to Concussion Card	1	FALSE	1	1	1	1	1	1	1	TRUE	1	1	0	0	FALSE	1	0	1	0	1	1	3	5	1	5	5	5	3	5	5
2023-08-21 16:28:37	Yes	3	1	4	Yes	1	1	4				Position				1	1	2		1	FALSE	1	1	1	1	0	1	1	TRUE	0	1	1	0	FALSE	1	0	1	1	1	1	5	4	1	5	5	5	3	3	5
2023-08-21 16:31:27	Yes	2	1	3	Yes	1	1	6						Position		2	2	1	Consent form required for participation, Education from my coach, Education from my parents, Education from a medical provider (i.e. Athletic Trainer, Doctor), Web based resource (i.e. Head-Up), IRFU Guide to Concussion Card	1	FALSE	1	1	1	1	1	1	1	TRUE	1	1	1	0	FALSE	1	0	1	1	1	1	4	5	2	5	5	5	4	5	5
2023-08-21 16:33:53	Yes	2	1	4	Yes	1	1	5							Position	3	2	1	Education from my coach, Education from a medical provider (i.e. Athletic Trainer, Doctor), Web based resource (i.e. Head-Up), IRFU Guide to Concussion Card	1	FALSE	1	1	1	1	1	1	0	TRUE	0	1	0	0	FALSE	1	0	1	1	1	1	4	5	1	5	5	5	4	4	5
2023-08-21 16:36:51	Yes	2	1	4	Yes	1	1	6						Position		2	1	1	Education from my coach, Education from a medical provider (i.e. Athletic Trainer, Doctor)	1	FALSE	1	1	1	1	1	1	1	TRUE	0	1	0	0	FALSE	1	0	1	1	1	1	4	4	2	4	4	4	2	5	4
2023-08-21 17:03:25	Yes	2	1	3	Yes	1	1	5		Position						3	3	1	Education from my coach, IRFU Guide to Concussion Card	1	FALSE	1	1	0	1	0	1	0	TRUE	0	0	1	0	FALSE	1	1	0	1	1	1	5	4	3	5	4	5	3	5	1
2023-08-21 19:35:55	Yes	3	1	3	Yes	1	1	5							Position	2	1	1	Web based resource (i.e. Head-Up)	1	TRUE	1	1	1	1	1	1	1	TRUE	0	1	0	0	FALSE	1	0	1	0	0	1	4	5	1	4	4	1	2	1	5
2023-08-21 19:38:51	Yes	2	1	4	Yes	1	1	6						Position		2	2	1	Consent form required for participation, Education from a medical provider (i.e. Athletic Trainer, Doctor), Web based resource (i.e. Head-Up), Pub Med, Google Scholar, Degree	1	FALSE	1	1	1	1	0	1	1	TRUE	1	1	0	0	FALSE	1	0	1	0	1	1	5	5	4	5	5	5	5	4	5
2023-08-21 19:41:32	Yes	3	1	3	Yes	1	1	6							Position	1	1	1	Education from my coach, Education from a medical provider (i.e. Athletic Trainer, Doctor), IRFU Guide to Concussion Card	0	FALSE	1	1	1	1	0	1	1	TRUE	0	1	1	0	FALSE	1	0	1	1	1	1	4	5	1	5	5	5	5	4	5
2023-08-21 19:43:59	Yes	3	1	4	Yes	1	1	6							Position	2	1	1	Education from my coach, Education from my parents, Education from a medical provider (i.e. Athletic Trainer, Doctor), IRFU Guide to Concussion Card	1	FALSE	0	1	1	1	1	1	1	TRUE	0	1	0	0	FALSE	1	1	1	1	1	1	5	5	2	4	5	5	4	4	5
2023-08-21 19:47:08	Yes	2	1	3	Yes	1	1	5					Position			3	3	1	Education from my coach, Education from my parents, Education from a medical provider (i.e. Athletic Trainer, Doctor), IRFU Guide to Concussion Card	1	FALSE	1	1	1	1	0	0	0	TRUE	1	1	1	0	FALSE	1	0	1	1	1	1	4	5	4	5	5	5	4	5	5
2023-08-21 19:50:51	Yes	3	1	3	Yes	1	1	6							Position	3	3	1	Education from a medical provider (i.e. Athletic Trainer, Doctor), Magazines or other print material, IRFU Guide to Concussion Card	1	FALSE	0	1	1	1	1	1	1	TRUE	0	1	0	0	FALSE	1	0	1	1	1	1	5	5	1	5	5	5	4	4	5
2023-08-21 19:53:26	Yes	2	1	3	Yes	1	1	5			Position					4	3	1	Education from my parents, Education from a medical provider (i.e. Athletic Trainer, Doctor), Web based resource (i.e. Head-Up), IRFU Guide to Concussion Card	1	FALSE	1	1	1	1	1	1	1	TRUE	0	1	1	0	FALSE	1	0	1	1	1	1	3	4	1	5	4	4	3	5	2
2023-08-21 19:55:52	Yes	2	1	3	Yes	1	1	5	Position							1	1	1	Education from my coach, Education from my parents, Education from a medical provider (i.e. Athletic Trainer, Doctor), Web based resource (i.e. Head-Up), Magazines or other print material, IRFU Guide to Concussion Card	1	FALSE	0	1	1	1	1	1	1	TRUE	0	1	1	0	FALSE	1	0	1	1	1	1	5	4	1	5	3	5	3	5	5
2023-08-21 19:59:02	Yes	2	1	3	Yes	1	1	5				Position				2	1	1	Consent form required for participation, Education from my coach, Education from a medical provider (i.e. Athletic Trainer, Doctor)	1	TRUE	1	1	1	1	0	1	1	TRUE	0	1	1	0	FALSE	1	0	1	0	1	1	3	4	1	5	4	4	4	4	4
2023-08-21 20:01:50	Yes	3	2	3	Yes	1	1	6				Position				3	3	1	Education from a medical provider (i.e. Athletic Trainer, Doctor), Web based resource (i.e. Head-Up), IRFU Guide to Concussion Card	1	FALSE	1	1	1	1	1	1	1	TRUE	1	1	0	1	FALSE	1	0	1	1	0	1	2	5	3	5	5	5	4	5	5
2023-08-21 20:04:56	Yes	3	2	3	Yes	1	1	3						Position		3	2	1	Consent form required for participation, Education from my coach, Education from a medical provider (i.e. Athletic Trainer, Doctor), Web based resource (i.e. Head-Up), IRFU Guide to Concussion Card	1	FALSE	1	1	1	1	1	1	0	TRUE	1	1	1	0	FALSE	1	0	1	1	1	1	4	5	2	5	5	4	3	5	5
2023-08-21 20:07:24	Yes	2	2	3	Yes	1	1	5	Position							3	3	2		1	FALSE	1	1	1	1	1	1	1	TRUE	1	1	0	0	FALSE	1	0	1	1	1	1	2	4	2	4	5	2	4	5	5
2023-08-21 20:09:54	Yes	3	2	4	Yes	1	1	4			Position					3	1	1	Consent form required for participation, Education from my coach, Education from a medical provider (i.e. Athletic Trainer, Doctor), Web based resource (i.e. Head-Up), IRFU Guide to Concussion Card	1	FALSE	1	1	1	1	1	1	0	TRUE	1	1	1	1	FALSE	1	0	1	1	0	1	5	5	2	5	5	5	2	5	5
2023-08-21 20:13:24	Yes	2	2	4	Yes	1	1	1					Position			2	1	1	Consent form required for participation, Education from my coach, Education from a medical provider (i.e. Athletic Trainer, Doctor), IRFU Guide to Concussion Card	0	TRUE	1	0	1	1	1	1	1	TRUE	1	0	0	1	FALSE	0	1	1	1	0	1	5	5	2	3	3	3	3	3	5
2023-08-21 20:16:24	Yes	2	2	3	Yes	1	1	4			Position					2	1	1	Consent form required for participation, Education from my coach, Education from my parents, Education from a medical provider (i.e. Athletic Trainer, Doctor), Web based resource (i.e. Head-Up), IRFU Guide to Concussion Card	1	FALSE	0	1	1	1	0	1	1	TRUE	0	1	0	0	FALSE	1	0	1	0	1	1	5	5	1	5	5	5	5	4	5
2023-08-21 20:19:04	Yes	2	2	2	Yes	1	1	4					Position			2	1	1	Consent form required for participation, Education from my coach, Education from a medical provider (i.e. Athletic Trainer, Doctor), Web based resource (i.e. Head-Up), Magazines or other print material	1	FALSE	1	1	1	1	1	1	1	TRUE	0	1	0	0	FALSE	1	0	1	1	1	1	4	5	1	5	4	3	4	3	4
2023-08-21 20:23:54	Yes	2	2	3	Yes	1	1	5	Position							2	2	1	IRFU Guide to Concussion Card	1	FALSE	1	1	1	1	0	1	0	TRUE	0	1	0	0	TRUE	1	0	0	0	0	1	4	5	1	3	4	5	4	3	5
2023-08-21 20:27:02	Yes	1	2	2	Yes	1	1	3						Position		2	2	1	Education from a medical provider (i.e. Athletic Trainer, Doctor), IRFU Guide to Concussion Card	1	FALSE	1	1	0	0	0	1	0	TRUE	1	0	1	0	FALSE	1	1	1	0	0	1	4	5	1	1	5	2	5	4	5
2023-08-21 20:29:27	Yes	3	2	4	Yes	1	1	3							Position	1	1	1	Education from my coach, Web based resource (i.e. Head-Up), IRFU Guide to Concussion Card	0	FALSE	0	1	1	0	1	1	1	TRUE	1	1	0	0	FALSE	0	0	1	1	1	1	5	4	1	4	4	1	3	4	5
2023-08-21 20:33:10	Yes	2	2	4	Yes	1	1	1	Position							1	1	1	Education from my coach, IRFU Guide to Concussion Card	1	FALSE	1	1	1	1	0	1	1	TRUE	0	1	0	1	FALSE	1	1	1	0	1	1	4	5	1	5	5	5	5	4	5
2023-08-21 20:35:44	Yes	2	2	3	Yes	1	1	4				Position				3	2	1	Consent form required for participation, Education from my coach, IRFU Guide to Concussion Card, school	1	FALSE	1	1	1	1	0	1	1	TRUE	0	1	0	0	FALSE	1	0	1	1	1	1	2	5	1	4	4	5	4	4	5
2023-08-21 20:41:59	Yes	3	2	3	Yes	1	1	5						Position		3	2	1	Consent form required for participation, Education from my coach, Education from a medical provider (i.e. Athletic Trainer, Doctor), Web based resource (i.e. Head-Up), IRFU Guide to Concussion Card	1	FALSE	1	1	1	1	1	1	1	TRUE	1	1	0	0	FALSE	1	0	1	1	1	1	5	5	3	5	5	4	5	5	5
2023-08-21 20:44:41	Yes	2	1	3	Yes	1	1	5							Position	2	1	1	Consent form required for participation, Education from my coach, Education from a medical provider (i.e. Athletic Trainer, Doctor), IRFU Guide to Concussion Card	1	FALSE	0	1	1	1	1	1	1	TRUE	0	1	1	1	FALSE	1	0	1	1	0	1	2	4	1	5	3	4	5	5	4
2023-08-22 08:12:52	Yes	2	1	3	Yes	1	1	4							Position	4	1	1	Education from my coach, Education from a medical provider (i.e. Athletic Trainer, Doctor), IRFU Guide to Concussion Card	0	FALSE	1	1	0	0	1	0	0	TRUE	0	0	0	1	FALSE	1	1	0	1	0	0	4	2	1	4	4	4	2	3	4
2023-08-22 08:15:43	Yes	2	1	3	Yes	1	1	5			Position					2	1	1	Education from my coach, Education from my parents	1	FALSE	0	1	1	1	1	1	1	TRUE	0	1	1	1	FALSE	1	0	1	0	1	1	4	4	2	4	4	4	5	4	4
2023-08-22 08:19:48	Yes	3	1	3	Yes	1	1	6	Position							3	2	1	Education from my coach, Education from my parents, Education from a medical provider (i.e. Athletic Trainer, Doctor)	1	FALSE	1	1	1	1	0	1	1	TRUE	0	1	1	0	FALSE	1	0	1	0	0	1	4	5	3	5	5	4	4	5	4
2023-09-22 13:48:40	Yes	2	1	3	Yes	1	2	6				Position				2	1	1	Education from my parents, Education from a medical provider (i.e. Athletic Trainer, Doctor)	1	FALSE	1	1	1	1	1	1	1	TRUE	1	1	0	1	FALSE	1	0	0	1	1	1	5	5	2	5	5	5	5	4	5
2023-09-22 13:52:42	Yes	2	1	3	Yes	1	2	6						Position		2	1	1	Consent form required for participation, Education from my coach, Education from my parents, Education from a medical provider (i.e. Athletic Trainer, Doctor), Web based resource (i.e. Head-Up), IRFU Guide to Concussion Card	1	FALSE	1	1	1	1	1	1	1	TRUE	0	1	0	1	FALSE	1	0	1	1	1	1	3	5	2	5	5	5	5	5	5
2023-09-22 13:55:04	Yes	2	1	3	Yes	1	2	5				Position				1	1	1	Consent form required for participation, Education from my coach, Education from a medical provider (i.e. Athletic Trainer, Doctor), Web based resource (i.e. Head-Up)	0	TRUE	1	1	0	1	0	1	1	TRUE	0	1	0	0	FALSE	1	0	0	0	1	1	5	5	1	5	5	5	5	4	5
2023-09-22 13:59:02	Yes	2	1	3	Yes	1	2	6	Position							3	1	1	Consent form required for participation, Education from my coach, Education from a medical provider (i.e. Athletic Trainer, Doctor), Web based resource (i.e. Head-Up), Magazines or other print material, IRFU Guide to Concussion Card	1	TRUE	1	1	1	1	0	1	1	TRUE	0	1	1	0	FALSE	1	0	1	0	1	1	5	5	1	5	5	5	5	3	4
2023-09-22 14:02:13	Yes	2	1	3	Yes	1	2	6						Position		1	1	1	Web based resource (i.e. Head-Up), IRFU Guide to Concussion Card	1	FALSE	1	1	1	1	1	1	1	TRUE	1	1	0	0	FALSE	1	0	1	1	1	1	4	5	2	5	4	4	4	5	5
2023-09-22 14:05:31	Yes	2	1	3	Yes	1	2	5				Position				3	3	2		1	TRUE	0	1	1	1	1	1	1	TRUE	1	1	0	0	FALSE	0	0	1	0	1	1	3	3	3	5	4	4	5	5	5
2023-10-14 19:33:19	Yes	4	2	3	Yes	1	4	3	Position							1	1	1	Presentation in club	1	TRUE	1	1	1	1	1	1	0	TRUE	1	1	0	0	FALSE	1	1	1	1	1	1	4	5	2	3	5	5	5	4	5
2023-10-14 19:37:28	Yes	3	2	3	Yes	1	4	1	Position							1	1	2		1	FALSE	1	1	0	1	0	1	1	TRUE	0	1	0	0	FALSE	1	0	1	1	1	1	5	5	1	5	5	5	5	5	5
2023-10-14 19:39:59	Yes	3	2	4	Yes	1	4	1	Position							1	1	1	Education from a medical provider (i.e. Athletic Trainer, Doctor), Web based resource (i.e. Head-Up)	1	FALSE	1	0	1	0	1	1	1	TRUE	0	1	0	0	FALSE	1	0	1	1	1	1	5	1	2	5	5	5	5	5	5
2023-10-14 19:42:26	Yes	3	2	3	Yes	1	4	2		Position						1	1	1	Education from a medical provider (i.e. Athletic Trainer, Doctor), Web based resource (i.e. Head-Up)	1	FALSE	1	1	1	1	1	1	1	TRUE	0	1	1	0	FALSE	1	1	1	1	1	1	5	5	1	4	5	5	5	4	5
2023-10-14 19:45:07	Yes	2	2	4	Yes	1	4	3	Position							3	2	1	Education from a medical provider (i.e. Athletic Trainer, Doctor), Web based resource (i.e. Head-Up), IRFU Guide to Concussion Card	1	FALSE	1	1	1	1	1	1	0	TRUE	0	1	0	0	FALSE	1	1	1	0	1	1	5	5	3	2	5	5	5	3	5
2023-10-14 19:47:27	Yes	3	2	4	Yes	1	4	2	Position							1	1	1	Education from a medical provider (i.e. Athletic Trainer, Doctor), IRFU Guide to Concussion Card	1	FALSE	1	1	1	1	1	1	1	TRUE	0	1	0	1	FALSE	1	1	0	1	1	1	5	5	2	4	4	5	4	4	5
2023-10-14 19:49:48	Yes	2	2	3	Yes	1	4	2		Position						1	1	2		1	FALSE	0	1	1	0	1	1	1	TRUE	0	1	0	1	FALSE	1	0	1	1	1	1	4	4	2	4	4	4	4	2	4
2023-12-22 13:06:02	Yes	2	2	3	Yes	1	4	4	Position							2	2	1	Consent form required for participation, Education from my coach, Education from a medical provider (i.e. Athletic Trainer, Doctor), IRFU Guide to Concussion Card	1	FALSE	0	1	1	1	1	1	1	TRUE	0	1	1	1	FALSE	1	0	1	0	1	1	4	5	1	5	5	5	5	4	5
2023-12-22 13:08:42	Yes	2	2	3	Yes	1	4	4				Position				1	1	1	Consent form required for participation, Magazines or other print material, IRFU Guide to Concussion Card	1	FALSE	0	1	1	1	1	1	1	TRUE	1	1	0	0	FALSE	1	0	1	1	0	1	5	5	1	2	5	5	5	3	5
2023-12-22 13:10:59	Yes	2	2	3	Yes	1	4	5					Position			3	3	1	Education from my coach, Education from my parents, Education from a medical provider (i.e. Athletic Trainer, Doctor), Web based resource (i.e. Head-Up)	1	FALSE	1	1	1	1	1	1	1	TRUE	0	1	0	0	FALSE	1	0	1	1	1	1	1	5	1	5	5	5	5	4	5
2023-12-22 13:14:38	Yes	2	2	3	Yes	1	4	4							Position	1	1	1	Web based resource (i.e. Head-Up)	0	FALSE	0	1	1	0	1	1	1	TRUE	0	1	1	0	FALSE	1	0	1	1	1	1	5	2	1	5	5	5	5	4	5
2023-12-22 13:17:25	Yes	2	2	2	Yes	1	4	3						Position		3	1	1	Education from a medical provider (i.e. Athletic Trainer, Doctor), IRFU Guide to Concussion Card	1	FALSE	0	1	1	1	1	1	1	TRUE	0	0	0	0	FALSE	1	1	1	1	1	1	4	5	2	3	5	5	5	3	5
2023-12-22 13:20:06	Yes	2	2	3	Yes	1	4	2						Position		1	1	1	Education from my parents, Education from a medical provider (i.e. Athletic Trainer, Doctor), Web based resource (i.e. Head-Up), IRFU Guide to Concussion Card	1	FALSE	1	1	1	1	0	1	1	TRUE	0	1	1	0	FALSE	1	0	1	1	1	1	5	5	1	5	3	4	5	4	5
2023-12-22 13:22:45	Yes	2	1	4	Yes	1	4	4						Position		4	4	1	Education from my parents, Education from a medical provider (i.e. Athletic Trainer, Doctor), Web based resource (i.e. Head-Up), IRFU Guide to Concussion Card	1	FALSE	0	1	1	1	1	1	0	TRUE	0	1	1	0	FALSE	1	0	0	1	1	1	4	5	1	5	4	5	4	4	5
2023-12-22 13:25:31	Yes	2	1	2	Yes	1	2	5			Position					3	3	1	Consent form required for participation, Education from my coach, Education from my parents, Education from a medical provider (i.e. Athletic Trainer, Doctor), Web based resource (i.e. Head-Up), IRFU Guide to Concussion Card	1	FALSE	1	1	1	1	1	1	1	TRUE	0	1	1	1	FALSE	1	1	1	1	0	1	4	5	1	5	5	3	4	5	5
2023-12-23 08:41:09	Yes	2	1	3	Yes	1	2	5							Position	3	1	1	Education from my coach, IRFU Guide to Concussion Card	0	FALSE	1	1	1	1	0	1	1	TRUE	0	0	0	1	FALSE	1	0	1	1	1	0	3	5	1	4	4	3	4	4	5
2023-12-23 08:44:15	Yes	2	1	3	Yes	1	2	4		Position						2	1	1	Consent form required for participation, Education from my coach, Education from my parents, IRFU Guide to Concussion Card	1	FALSE	1	1	1	1	1	1	1	TRUE	0	1	0	0	FALSE	1	0	1	0	1	1	5	5	1	5	5	5	5	3	5
2023-12-23 08:48:47	Yes	2	1	3	Yes	1	2	5	Position							4	4	1	Education from my coach, Education from my parents, Magazines or other print material	1	FALSE	1	1	1	1	1	1	1	TRUE	0	1	0	1	FALSE	1	0	1	1	1	1	5	5	2	1	5	5	5	4	5
2023-12-23 08:52:19	Yes	2	1	2	Yes	1	2	6		Position						1	1	1	Consent form required for participation, Education from my coach, Education from my parents, Education from a medical provider (i.e. Athletic Trainer, Doctor), IRFU Guide to Concussion Card	1	FALSE	1	1	1	1	1	1	1	TRUE	0	1	0	0	FALSE	1	0	1	1	1	1	5	4	2	5	5	5	4	5	5
2023-12-23 08:54:54	Yes	2	1	3	Yes	1	2	3					Position			2	1	1	Education from a medical provider (i.e. Athletic Trainer, Doctor)	1	FALSE	1	0	1	1	0	1	1	TRUE	0	1	0	0	FALSE	1	0	1	1	1	1	5	5	1	5	5	5	5	5	5
2023-12-23 08:58:15	Yes	2	1	2	Yes	1	2	4			Position					3	3	1	Consent form required for participation, Education from my coach, Education from my parents, Education from a medical provider (i.e. Athletic Trainer, Doctor), Magazines or other print material, IRFU Guide to Concussion Card	0	FALSE	0	1	1	0	0	1	1	TRUE	0	1	1	0	FALSE	1	0	1	1	1	1	4	5	3	4	4	4	3	2	5
2023-12-23 09:03:00	Yes	2	1	3	Yes	1	2	5	Position							4	3	1	Consent form required for participation, Education from my coach, Education from my parents, Magazines or other print material	1	FALSE	1	1	1	1	1	1	1	TRUE	0	1	0	0	FALSE	1	0	1	0	1	1	5	5	1	5	5	5	3	4	5
2023-12-23 09:06:17	Yes	2	1	4	Yes	1	2	6				Position				1	1	1	Education from my coach, Education from a medical provider (i.e. Athletic Trainer, Doctor), IRFU Guide to Concussion Card	1	FALSE	0	1	1	0	1	1	1	TRUE	0	1	0	0	FALSE	1	0	1	0	1	1	4	5	1	5	5	5	4	4	5
2023-12-23 09:17:52	Yes	2	1	3	Yes	1	2	6			Position					2	1	1	Consent form required for participation, Education from my coach, Education from my parents, Education from a medical provider (i.e. Athletic Trainer, Doctor), Web based resource (i.e. Head-Up), Magazines or other print material, IRFU Guide to Concussion Card	1	FALSE	1	1	1	1	0	1	1	TRUE	0	0	1	0	FALSE	1	0	1	1	1	1	5	5	1	5	5	5	5	5	1
2023-12-23 09:20:56	Yes	2	1	4	Yes	1	2	4							Position	2	1	1	Education from my coach, Magazines or other print material, IRFU Guide to Concussion Card	1	FALSE	1	1	1	0	1	1	1	TRUE	0	1	1	0	FALSE	1	0	1	1	1	1	5	5	1	5	5	5	5	4	5
2023-12-23 09:23:52	Yes	2	1	3	Yes	1	2	6		Position						2	2	1	Consent form required for participation, Education from my coach, Education from my parents, Education from a medical provider (i.e. Athletic Trainer, Doctor), IRFU Guide to Concussion Card	1	FALSE	1	1	1	1	0	1	1	TRUE	0	1	0	0	FALSE	1	0	1	0	1	1	5	5	1	5	4	5	4	4	5
2023-12-23 09:27:04	Yes	2	1	3	Yes	1	2	4	Position							2	2	1	Consent form required for participation, Education from my coach, Web based resource (i.e. Head-Up), Magazines or other print material, IRFU Guide to Concussion Card	1	FALSE	1	1	1	1	1	1	1	TRUE	1	1	1	0	FALSE	1	0	1	1	1	1	3	5	1	5	5	5	1	4	5
2023-12-23 09:34:02	Yes	2	1	2	Yes	1	2	5						Position		2	1	1	Consent form required for participation, Education from my coach	1	FALSE	1	1	1	1	0	1	1	TRUE	0	1	0	1	FALSE	1	0	1	1	1	1	5	5	2	5	3	5	4	5	5
2023-12-23 09:36:39	Yes	2	1	3	Yes	1	2	5	Position							3	3	1	Education from my coach, Education from my parents, IRFU Guide to Concussion Card	1	FALSE	0	1	1	1	1	1	1	TRUE	0	1	0	0	FALSE	1	0	1	1	1	1	4	5	1	4	5	5	3	5	5
2023-12-23 09:39:32	Yes	2	1	3	Yes	1	2	6		Position						1	1	1	Education from my coach, Education from a medical provider (i.e. Athletic Trainer, Doctor), Web based resource (i.e. Head-Up), IRFU Guide to Concussion Card	0	FALSE	0	1	1	0	1	1	1	TRUE	1	1	1	1	FALSE	1	0	1	1	1	1	3	5	3	5	2	4	1	5	5
2023-12-23 09:42:50	Yes	2	1	3	Yes	1	2	5				Position				2	1	1	Consent form required for participation, Education from my coach, Education from my parents, Education from a medical provider (i.e. Athletic Trainer, Doctor)	1	FALSE	1	1	1	1	1	1	1	TRUE	0	1	1	0	FALSE	1	1	1	1	1	1	4	4	4	5	4	4	5	3	5
2023-12-23 09:47:25	Yes	2	1	3	Yes	1	2	4		Position						3	2	1	Consent form required for participation, Education from my coach, Education from my parents, Education from a medical provider (i.e. Athletic Trainer, Doctor), Web based resource (i.e. Head-Up), Magazines or other print material, IRFU Guide to Concussion Card	1	FALSE	0	1	1	1	0	1	1	TRUE	1	1	0	0	FALSE	1	0	1	0	1	1	5	5	2	5	5	5	4	5	5
2023-12-23 09:51:29	Yes	2	1	3	Yes	1	2	5				Position				2	2	1	Consent form required for participation, Education from my coach, Education from my parents, Education from a medical provider (i.e. Athletic Trainer, Doctor), Web based resource (i.e. Head-Up), Magazines or other print material, IRFU Guide to Concussion Card	0	FALSE	1	1	1	1	1	1	1	TRUE	0	1	1	0	FALSE	1	0	1	1	1	1	5	4	1	5	5	5	4	5	5
2023-12-23 09:55:20	Yes	2	1	2	Yes	1	2	5	Position							1	1	1	Consent form required for participation, Education from my coach, Education from a medical provider (i.e. Athletic Trainer, Doctor), Web based resource (i.e. Head-Up), Magazines or other print material, IRFU Guide to Concussion Card	0	FALSE	1	1	1	1	1	1	1	TRUE	0	0	0	1	FALSE	0	0	1	1	1	1	4	3	1	5	4	4	3	5	4
2023-12-23 09:58:00	Yes	2	1	4	Yes	1	2	6							Position	3	3	1	Education from my coach, Education from a medical provider (i.e. Athletic Trainer, Doctor)	1	FALSE	1	1	1	1	1	1	1	TRUE	1	1	0	0	FALSE	1	0	1	1	1	1	5	5	1	5	5	5	5	5	5
2023-12-23 10:21:37	Yes	2	1	3	Yes	1	2	6	Position							1	1	1	Education from a medical provider (i.e. Athletic Trainer, Doctor), Web based resource (i.e. Head-Up), IRFU Guide to Concussion Card	1	FALSE	1	1	1	1	1	1	1	TRUE	0	1	1	1	FALSE	1	0	1	0	1	1	5	4	2	1	5	1	5	5	5
2023-12-23 10:32:02	Yes	2	1	2	Yes	1	2	5			Position					2	1	1	Education from my coach, Education from my parents	1	FALSE	1	1	1	1	1	1	1	TRUE	0	1	0	0	FALSE	1	0	1	1	1	1	5	5	2	3	5	5	4	4	5
2023-12-23 10:35:41	Yes	2	1	3	Yes	1	2	5						Position		2	2	1	IRFU Guide to Concussion Card	1	FALSE	1	1	1	1	0	1	1	TRUE	0	1	0	1	FALSE	1	1	1	0	1	1	3	5	1	5	5	3	3	3	5
2023-12-23 10:38:42	Yes	2	1	3	Yes	1	2	5					Position			2	1	1	Consent form required for participation, Education from my parents, Education from a medical provider (i.e. Athletic Trainer, Doctor), IRFU Guide to Concussion Card	1	FALSE	0	1	1	1	0	1	1	TRUE	0	1	1	0	FALSE	1	0	1	1	1	1	4	4	2	5	5	5	5	4	5
2024-01-01 11:59:20	Yes	2	1	3	Yes	1	2	3		Position						2	2	1	Education from a medical provider (i.e. Athletic Trainer, Doctor), Web based resource (i.e. Head-Up)	1	FALSE	1	1	1	1	1	1	1	TRUE	0	1	0	0	FALSE	1	0	1	1	1	1	2	4	1	5	5	4	5	4	4
2024-01-01 12:03:24	Yes	2	1	3	Yes	1	2	3							Position	3	2	1	Consent form required for participation, Education from my coach, Education from my parents, IRFU Guide to Concussion Card	0	FALSE	0	1	1	1	0	1	1	TRUE	0	1	0	0	FALSE	0	0	1	0	1	1	5	5	1	5	5	5	5	3	5
2024-01-01 12:07:40	Yes	2	1	3	Yes	1	2	4						Position		2	1	1	IRFU Guide to Concussion Card	1	FALSE	0	1	1	1	0	1	1	TRUE	0	1	0	0	FALSE	1	0	1	1	1	1	5	5	1	5	4	5	5	4	5
2024-01-01 12:12:44	Yes	2	1	3	Yes	1	2	6		Position						3	2	1	Education from my coach, Education from my parents, Education from a medical provider (i.e. Athletic Trainer, Doctor), IRFU Guide to Concussion Card	1	FALSE	1	1	1	0	0	1	1	TRUE	1	1	1	0	FALSE	1	1	1	0	1	0	5	4	2	5	4	4	4	5	5
2024-01-01 12:15:49	Yes	2	1	3	Yes	1	2	4			Position					4	1	1	Consent form required for participation, Education from a medical provider (i.e. Athletic Trainer, Doctor), Web based resource (i.e. Head-Up), IRFU Guide to Concussion Card	1	TRUE	1	1	1	1	1	1	1	TRUE	0	1	0	0	FALSE	1	0	1	0	1	1	3	4	4	5	4	4	5	4	4
2024-01-01 12:20:39	Yes	2	1	4	Yes	1	2	6							Position	3	2	1	Consent form required for participation, Education from my coach, Education from my parents, Education from a medical provider (i.e. Athletic Trainer, Doctor), Web based resource (i.e. Head-Up), Magazines or other print material, IRFU Guide to Concussion Card	1	FALSE	1	1	1	1	1	1	1	TRUE	1	1	0	0	FALSE	1	0	1	1	0	1	4	5	2	4	5	5	5	4	5
2024-01-01 12:24:07	Yes	2	1	3	Yes	1	2	5	Position							3	2	1	Consent form required for participation, Education from a medical provider (i.e. Athletic Trainer, Doctor)	1	FALSE	1	1	1	1	1	1	1	TRUE	0	1	1	1	FALSE	1	0	1	1	1	1	4	4	2	5	4	4	3	5	4
2024-01-01 12:26:51	Yes	2	1	3	Yes	1	2	5			Position					4	3	1	Education from a medical provider (i.e. Athletic Trainer, Doctor), Web based resource (i.e. Head-Up), IRFU Guide to Concussion Card	1	FALSE	0	1	1	1	0	1	1	TRUE	0	1	1	0	FALSE	1	1	1	1	1	1	3	5	1	5	5	5	5	5	5
[truncated: 79 more columns]

## Sheet: Symptom recognition
DIRECTIONS: Think about someone who has had a concussion. Check off the following signs and symptoms that you believe someone may be likely to experience AFTER a concussion.
Headache, Difficulty Speaking, Sensitivity to Light, Difficulty Remembering, Drowsiness, Feeling in a "Fog", Feeling Slowed Down, Reduced Breathing Rate, Excessive Studying, Difficulty Concentrating, Dizziness
Headache, Sensitivity to Light, Difficulty Remembering, Drowsiness, Feeling in a "Fog", Difficulty Concentrating, Dizziness
Headache, Difficulty Speaking, Sensitivity to Light, Difficulty Remembering, Feeling Slowed Down, Difficulty Concentrating, Dizziness
Headache, Difficulty Speaking, Sensitivity to Light, Difficulty Remembering, Drowsiness, Feeling Slowed Down, Difficulty Concentrating, Dizziness
Headache, Difficulty Speaking, Sensitivity to Light, Difficulty Remembering, Panic Attacks, Drowsiness, Feeling in a "Fog", Feeling Slowed Down, Reduced Breathing Rate, Difficulty Concentrating, Dizziness
Headache, Difficulty Speaking, Sensitivity to Light, Difficulty Remembering, Drowsiness, Feeling in a "Fog", Feeling Slowed Down, Reduced Breathing Rate, Difficulty Concentrating, Dizziness
Headache, Difficulty Speaking, Sensitivity to Light, Difficulty Remembering, Feeling in a "Fog", Feeling Slowed Down, Difficulty Concentrating, Dizziness
Headache, Difficulty Speaking, Sensitivity to Light, Difficulty Remembering, Drowsiness, Feeling in a "Fog", Difficulty Concentrating, Dizziness
Headache, Sensitivity to Light, Drowsiness, Difficulty Concentrating, Dizziness
Headache, Difficulty Speaking, Sensitivity to Light, Difficulty Remembering, Panic Attacks, Drowsiness, Feeling in a "Fog", Feeling Slowed Down, Reduced Breathing Rate, Difficulty Concentrating, Dizziness
Headache, Difficulty Speaking, Sensitivity to Light, Difficulty Remembering, Panic Attacks, Drowsiness, Feeling in a "Fog", Feeling Slowed Down, Difficulty Concentrating, Dizziness
Headache, Sensitivity to Light, Difficulty Remembering, Drowsiness, Feeling in a "Fog", Reduced Breathing Rate, Difficulty Concentrating, Dizziness
Headache, Difficulty Speaking, Sensitivity to Light, Difficulty Remembering, Drowsiness, Feeling in a "Fog", Feeling Slowed Down, Difficulty Concentrating, Dizziness
Headache, Difficulty Speaking, Sensitivity to Light, Difficulty Remembering, Feeling in a "Fog", Feeling Slowed Down, Difficulty Concentrating, Dizziness
Hives (Rash), Difficulty Speaking, Sensitivity to Light, Difficulty Remembering, Panic Attacks, Drowsiness, Feeling in a "Fog", Difficulty Concentrating, Dizziness
Headache, Difficulty Speaking, Sensitivity to Light, Difficulty Remembering, Drowsiness, Feeling in a "Fog", Difficulty Concentrating, Dizziness
Headache, Sensitivity to Light, Difficulty Remembering, Drowsiness, Feeling in a "Fog", Feeling Slowed Down, Difficulty Concentrating, Dizziness
Headache, Difficulty Speaking, Sensitivity to Light, Difficulty Remembering, Drowsiness, Feeling in a "Fog", Feeling Slowed Down, Difficulty Concentrating, Dizziness
Headache, Difficulty Speaking, Sensitivity to Light, Difficulty Remembering, Panic Attacks, Drowsiness, Feeling in a "Fog", Feeling Slowed Down, Reduced Breathing Rate, Difficulty Concentrating, Dizziness
Headache, Difficulty Speaking, Sensitivity to Light, Difficulty Remembering, Panic Attacks, Drowsiness, Feeling in a "Fog", Feeling Slowed Down, Reduced Breathing Rate, Difficulty Concentrating, Dizziness
Headache, Sensitivity to Light, Difficulty Remembering, Drowsiness, Feeling in a "Fog", Difficulty Concentrating, Dizziness
Headache, Sensitivity to Light, Difficulty Remembering, Feeling in a "Fog", Feeling Slowed Down, Difficulty Concentrating, Dizziness
Headache, Difficulty Speaking, Sensitivity to Light, Difficulty Remembering, Drowsiness, Feeling in a "Fog", Feeling Slowed Down, Reduced Breathing Rate, Difficulty Concentrating, Dizziness
Headache, Difficulty Speaking, Difficulty Remembering, Drowsiness, Feeling in a "Fog", Feeling Slowed Down, Difficulty Concentrating, Dizziness
Headache, Difficulty Remembering, Feeling Slowed Down
Headache, Sensitivity to Light, Difficulty Remembering, Feeling in a "Fog", Feeling Slowed Down, Difficulty Concentrating, Dizziness
Headache, Difficulty Speaking, Sensitivity to Light, Difficulty Remembering, Drowsiness, Feeling in a "Fog", Feeling Slowed Down, Difficulty Concentrating, Dizziness
Headache, Sensitivity to Light, Difficulty Remembering, Drowsiness, Feeling in a "Fog", Feeling Slowed Down, Difficulty Concentrating, Dizziness
Headache, Sensitivity to Light, Difficulty Remembering, Drowsiness, Feeling in a "Fog", Feeling Slowed Down, Difficulty Concentrating, Dizziness
Headache, Difficulty Speaking, Sensitivity to Light, Difficulty Remembering, Panic Attacks, Drowsiness, Feeling in a "Fog", Feeling Slowed Down, Difficulty Concentrating, Dizziness
Headache, Sensitivity to Light, Difficulty Remembering, Panic Attacks, Feeling in a "Fog", Feeling Slowed Down, Difficulty Concentrating, Dizziness
Headache, Sensitivity to Light, Difficulty Remembering, Feeling Slowed Down, Difficulty Concentrating, Dizziness
Headache, Sensitivity to Light, Drowsiness, Feeling in a "Fog", Difficulty Concentrating, Dizziness
Headache, Difficulty Speaking, Sensitivity to Light, Difficulty Remembering, Drowsiness, Feeling in a "Fog", Difficulty Concentrating, Dizziness
Headache, Difficulty Speaking, Sensitivity to Light, Difficulty Remembering, Drowsiness, Difficulty Concentrating, Dizziness
Headache, Difficulty Speaking, Sensitivity to Light, Difficulty Remembering, Feeling in a "Fog", Feeling Slowed Down, Difficulty Concentrating, Dizziness
Headache, Difficulty Speaking, Sensitivity to Light, Difficulty Remembering, Drowsiness, Feeling in a "Fog", Feeling Slowed Down, Difficulty Concentrating, Dizziness
Headache, Difficulty Remembering, Feeling in a "Fog", Dizziness
Headache, Sensitivity to Light, Dizziness
Headache, Difficulty Speaking, Sensitivity to Light, Difficulty Remembering, Drowsiness, Feeling in a "Fog", Feeling Slowed Down, Difficulty Concentrating, Dizziness
Headache, Difficulty Speaking, Sensitivity to Light, Difficulty Remembering, Drowsiness, Feeling in a "Fog", Feeling Slowed Down, Difficulty Concentrating, Dizziness
Headache, Difficulty Speaking, Sensitivity to Light, Difficulty Remembering, Drowsiness, Feeling in a "Fog", Feeling Slowed Down, Difficulty Concentrating, Dizziness
Headache, Difficulty Remembering, Drowsiness, Feeling in a "Fog", Feeling Slowed Down, Difficulty Concentrating, Dizziness
Headache, Difficulty Speaking, Sensitivity to Light, Difficulty Remembering, Drowsiness, Feeling in a "Fog", Feeling Slowed Down, Reduced Breathing Rate, Difficulty Concentrating, Dizziness
Headache, Sensitivity to Light, Difficulty Remembering, Drowsiness, Difficulty Concentrating, Dizziness
Headache, Sensitivity to Light, Dizziness
Headache, Sensitivity to Light, Difficulty Remembering, Difficulty Concentrating, Dizziness
Headache, Difficulty Speaking, Sensitivity to Light, Difficulty Remembering, Drowsiness, Feeling in a "Fog", Feeling Slowed Down, Difficulty Concentrating, Dizziness
Headache, Difficulty Speaking, Sensitivity to Light, Difficulty Remembering, Drowsiness, Feeling in a "Fog", Feeling Slowed Down, Difficulty Concentrating, Dizziness
Headache, Difficulty Speaking, Sensitivity to Light, Difficulty Remembering, Panic Attacks, Drowsiness, Feeling in a "Fog", Feeling Slowed Down, Difficulty Concentrating, Dizziness
Headache, Difficulty Speaking, Sensitivity to Light, Difficulty Remembering, Panic Attacks, Drowsiness, Feeling in a "Fog", Difficulty Concentrating, Dizziness
Headache, Sensitivity to Light, Difficulty Remembering, Drowsiness, Feeling Slowed Down, Reduced Breathing Rate, Difficulty Concentrating, Dizziness
Headache, Difficulty Speaking, Sensitivity to Light, Difficulty Remembering, Drowsiness, Feeling in a "Fog", Feeling Slowed Down, Difficulty Concentrating, Dizziness
Headache, Difficulty Speaking, Sensitivity to Light, Difficulty Remembering, Drowsiness, Feeling in a "Fog", Feeling Slowed Down, Difficulty Concentrating, Dizziness
Headache, Difficulty Speaking, Sensitivity to Light, Difficulty Remembering, Panic Attacks, Drowsiness, Feeling in a "Fog", Feeling Slowed Down, Reduced Breathing Rate, Difficulty Concentrating, Dizziness
Headache, Difficulty Speaking, Sensitivity to Light, Difficulty Remembering, Drowsiness, Feeling in a "Fog", Feeling Slowed Down, Difficulty Concentrating, Dizziness
Headache, Difficulty Speaking, Sensitivity to Light, Difficulty Remembering, Panic Attacks, Drowsiness, Feeling in a "Fog", Feeling Slowed Down, Difficulty Concentrating, Dizziness
Headache, Sensitivity to Light, Difficulty Remembering, Panic Attacks, Drowsiness, Feeling in a "Fog", Feeling Slowed Down, Reduced Breathing Rate, Difficulty Concentrating, Dizziness
Headache, Difficulty Speaking, Sensitivity to Light, Difficulty Remembering, Panic Attacks, Drowsiness, Feeling in a "Fog", Feeling Slowed Down, Reduced Breathing Rate, Difficulty Concentrating, Dizziness
Headache, Difficulty Speaking, Sensitivity to Light, Difficulty Remembering, Panic Attacks, Drowsiness, Feeling in a "Fog", Feeling Slowed Down, Difficulty Concentrating, Dizziness
Headache, Difficulty Speaking, Sensitivity to Light, Difficulty Remembering, Panic Attacks, Drowsiness, Feeling in a "Fog", Feeling Slowed Down, Reduced Breathing Rate, Difficulty Concentrating, Dizziness
Headache, Sensitivity to Light, Difficulty Remembering, Drowsiness, Feeling in a "Fog", Feeling Slowed Down, Difficulty Concentrating, Dizziness
Headache, Difficulty Speaking, Sensitivity to Light, Difficulty Remembering, Drowsiness, Feeling in a "Fog", Feeling Slowed Down, Difficulty Concentrating, Dizziness
Headache, Sensitivity to Light, Difficulty Remembering, Feeling in a "Fog", Feeling Slowed Down, Difficulty Concentrating, Dizziness
Headache, Difficulty Speaking, Sensitivity to Light, Difficulty Remembering, Panic Attacks, Drowsiness, Feeling in a "Fog", Feeling Slowed Down, Reduced Breathing Rate, Difficulty Concentrating, Dizziness
Headache, Difficulty Speaking, Sensitivity to Light, Difficulty Remembering, Feeling in a "Fog", Feeling Slowed Down, Reduced Breathing Rate, Dizziness
Headache, Difficulty Speaking, Sensitivity to Light, Difficulty Remembering, Feeling in a "Fog", Feeling Slowed Down, Difficulty Concentrating, Dizziness
Headache, Difficulty Speaking, Sensitivity to Light, Difficulty Remembering, Panic Attacks, Drowsiness, Feeling in a "Fog", Feeling Slowed Down, Difficulty Concentrating, Dizziness
Headache, Difficulty Speaking, Sensitivity to Light, Difficulty Remembering, Panic Attacks, Drowsiness, Feeling in a "Fog", Feeling Slowed Down, Difficulty Concentrating, Dizziness
Headache, Sensitivity to Light, Difficulty Remembering, Drowsiness, Feeling in a "Fog", Difficulty Concentrating, Dizziness
Headache, Sensitivity to Light, Difficulty Remembering, Drowsiness, Feeling in a "Fog", Difficulty Concentrating, Dizziness
Headache, Sensitivity to Light, Difficulty Remembering, Drowsiness, Feeling in a "Fog", Feeling Slowed Down, Difficulty Concentrating, Dizziness
Headache, Difficulty Speaking, Sensitivity to Light, Difficulty Remembering, Feeling in a "Fog", Feeling Slowed Down, Reduced Breathing Rate, Difficulty Concentrating, Dizziness
Headache, Sensitivity to Light, Difficulty Remembering, Drowsiness, Feeling in a "Fog", Difficulty Concentrating, Dizziness
Headache, Sensitivity to Light, Difficulty Remembering, Drowsiness, Feeling in a "Fog", Difficulty Concentrating, Dizziness
Headache, Difficulty Speaking, Sensitivity to Light, Difficulty Remembering, Panic Attacks, Drowsiness, Feeling in a "Fog", Feeling Slowed Down, Difficulty Concentrating, Dizziness
Headache, Difficulty Speaking, Sensitivity to Light, Difficulty Remembering, Feeling Slowed Down, Difficulty Concentrating, Dizziness
Headache, Sensitivity to Light, Difficulty Remembering, Difficulty Concentrating, Dizziness
Headache, Sensitivity to Light, Difficulty Remembering, Feeling in a "Fog", Difficulty Concentrating, Dizziness
Headache, Sensitivity to Light, Difficulty Remembering, Drowsiness, Feeling in a "Fog", Feeling Slowed Down, Difficulty Concentrating, Dizziness
Headache, Difficulty Speaking, Sensitivity to Light, Difficulty Remembering, Panic Attacks, Drowsiness, Feeling in a "Fog", Feeling Slowed Down, Difficulty Concentrating, Dizziness
Headache, Difficulty Speaking, Sensitivity to Light, Difficulty Remembering, Drowsiness, Feeling in a "Fog", Feeling Slowed Down, Difficulty Concentrating, Dizziness
Headache, Difficulty Speaking, Sensitivity to Light, Difficulty Remembering, Drowsiness, Feeling in a "Fog", Feeling Slowed Down, Dizziness
Headache, Sensitivity to Light, Difficulty Remembering, Drowsiness, Feeling Slowed Down, Dizziness
Headache, Sensitivity to Light, Difficulty Remembering, Feeling Slowed Down, Dizziness
Headache, Difficulty Remembering, Dizziness
Headache, Sensitivity to Light, Difficulty Remembering, Drowsiness, Feeling Slowed Down, Difficulty Concentrating, Dizziness
Headache, Sensitivity to Light, Feeling Slowed Down, Reduced Breathing Rate, Dizziness
Headache, Difficulty Speaking, Sensitivity to Light, Difficulty Remembering, Panic Attacks, Drowsiness, Feeling in a "Fog", Feeling Slowed Down, Reduced Breathing Rate, Difficulty Concentrating, Dizziness
Headache, Difficulty Speaking, Sensitivity to Light, Difficulty Remembering, Drowsiness, Feeling in a "Fog", Feeling Slowed Down, Difficulty Concentrating, Dizziness
Headache, Sensitivity to Light, Drowsiness, Feeling Slowed Down, Difficulty Concentrating, Dizziness
Headache, Sensitivity to Light, Difficulty Remembering, Drowsiness, Feeling in a "Fog", Feeling Slowed Down, Difficulty Concentrating, Dizziness
Headache, Difficulty Speaking, Sensitivity to Light, Drowsiness, Feeling in a "Fog", Difficulty Concentrating, Dizziness
Headache, Sensitivity to Light, Difficulty Remembering, Feeling in a "Fog", Feeling Slowed Down, Difficulty Concentrating, Dizziness
Headache, Difficulty Speaking, Sensitivity to Light, Difficulty Remembering, Drowsiness, Feeling in a "Fog", Feeling Slowed Down, Difficulty Concentrating, Dizziness
Headache, Drowsiness, Difficulty Concentrating, Dizziness
Headache, Difficulty Speaking, Sensitivity to Light, Difficulty Remembering, Difficulty Concentrating, Dizziness
Headache, Difficulty Speaking, Sensitivity to Light, Difficulty Remembering, Drowsiness, Feeling in a "Fog", Feeling Slowed Down, Reduced Breathing Rate, Difficulty Concentrating, Dizziness
Headache, Difficulty Speaking, Sensitivity to Light, Drowsiness, Feeling Slowed Down, Difficulty Concentrating, Dizziness
Headache, Difficulty Speaking, Difficulty Remembering, Drowsiness, Feeling Slowed Down, Difficulty Concentrating, Dizziness
Headache, Drowsiness, Feeling Slowed Down, Difficulty Concentrating, Dizziness
Headache, Difficulty Speaking, Sensitivity to Light, Difficulty Remembering, Drowsiness, Feeling Slowed Down, Reduced Breathing Rate, Difficulty Concentrating, Dizziness
Headache
Headache, Difficulty Speaking, Sensitivity to Light, Difficulty Remembering, Feeling in a "Fog", Feeling Slowed Down, Difficulty Concentrating, Dizziness
Headache, Difficulty Speaking, Sensitivity to Light, Difficulty Remembering, Drowsiness, Feeling in a "Fog", Feeling Slowed Down, Difficulty Concentrating, Dizziness
Headache, Difficulty Speaking, Difficulty Remembering, Drowsiness, Feeling in a "Fog", Feeling Slowed Down, Difficulty Concentrating, Dizziness
Headache, Difficulty Speaking, Difficulty Remembering, Drowsiness, Feeling Slowed Down, Dizziness
Headache, Difficulty Speaking, Sensitivity to Light, Difficulty Remembering, Panic Attacks, Drowsiness, Difficulty Concentrating, Dizziness
Headache, Difficulty Speaking, Sensitivity to Light, Difficulty Remembering, Feeling in a "Fog", Feeling Slowed Down, Difficulty Concentrating, Dizziness
Headache, Difficulty Speaking, Sensitivity to Light, Difficulty Remembering, Drowsiness, Feeling in a "Fog", Dizziness
Headache, Sensitivity to Light, Difficulty Remembering, Dizziness
Headache, Difficulty Speaking, Sensitivity to Light, Difficulty Remembering, Panic Attacks, Drowsiness, Feeling in a "Fog", Feeling Slowed Down, Difficulty Concentrating, Dizziness
Headache, Sensitivity to Light, Difficulty Remembering, Feeling Slowed Down, Difficulty Concentrating, Dizziness
Headache, Difficulty Speaking, Sensitivity to Light, Difficulty Remembering, Feeling in a "Fog", Feeling Slowed Down, Difficulty Concentrating, Dizziness
Headache, Difficulty Speaking, Sensitivity to Light, Difficulty Remembering, Difficulty Concentrating, Dizziness
Headache, Difficulty Speaking, Sensitivity to Light, Difficulty Remembering, Drowsiness, Feeling in a "Fog", Feeling Slowed Down, Difficulty Concentrating, Dizziness
Headache, Sensitivity to Light, Difficulty Remembering, Drowsiness, Feeling in a "Fog", Feeling Slowed Down, Difficulty Concentrating, Dizziness
Headache, Difficulty Speaking, Sensitivity to Light, Difficulty Remembering, Drowsiness, Feeling in a "Fog", Feeling Slowed Down, Reduced Breathing Rate, Difficulty Concentrating, Dizziness
Headache, Difficulty Speaking, Sensitivity to Light, Difficulty Remembering, Drowsiness, Feeling in a "Fog", Feeling Slowed Down, Reduced Breathing Rate, Difficulty Concentrating, Dizziness
Headache, Difficulty Speaking, Sensitivity to Light, Difficulty Remembering, Drowsiness, Feeling in a "Fog", Feeling Slowed Down, Reduced Breathing Rate, Difficulty Concentrating, Dizziness
Headache, Feeling in a "Fog", Dizziness
Headache, Difficulty Remembering, Feeling Slowed Down, Difficulty Concentrating, Dizziness
Headache, Difficulty Speaking, Sensitivity to Light, Drowsiness, Feeling Slowed Down, Difficulty Concentrating, Dizziness
Headache, Difficulty Speaking, Sensitivity to Light, Difficulty Remembering, Drowsiness, Feeling Slowed Down, Difficulty Concentrating, Dizziness
Headache, Sensitivity to Light, Difficulty Remembering, Drowsiness, Feeling in a "Fog", Feeling Slowed Down, Difficulty Concentrating, Dizziness
Headache, Difficulty Speaking, Sensitivity to Light, Difficulty Remembering, Drowsiness, Feeling Slowed Down, Difficulty Concentrating, Dizziness
Headache, Difficulty Speaking, Sensitivity to Light, Difficulty Remembering, Drowsiness, Feeling in a "Fog", Reduced Breathing Rate, Difficulty Concentrating, Dizziness
Headache, Drowsiness, Feeling Slowed Down, Difficulty Concentrating, Dizziness
Headache, Sensitivity to Light, Difficulty Remembering, Drowsiness, Feeling in a "Fog", Feeling Slowed Down, Difficulty Concentrating, Dizziness
Headache, Difficulty Speaking, Difficulty Remembering, Feeling in a "Fog", Weight Gain, Feeling Slowed Down, Difficulty Concentrating, Dizziness
Headache, Difficulty Speaking, Difficulty Remembering, Drowsiness, Difficulty Concentrating, Dizziness
Headache, Difficulty Remembering, Drowsiness, Feeling in a "Fog", Difficulty Concentrating, Dizziness
Headache, Difficulty Speaking, Sensitivity to Light, Difficulty Remembering, Panic Attacks, Drowsiness, Feeling in a "Fog", Feeling Slowed Down, Reduced Breathing Rate, Difficulty Concentrating, Dizziness
Headache, Difficulty Speaking, Sensitivity to Light, Difficulty Remembering, Drowsiness, Feeling Slowed Down, Difficulty Concentrating, Dizziness
Headache, Difficulty Speaking, Sensitivity to Light, Difficulty Remembering, Panic Attacks, Feeling in a "Fog", Difficulty Concentrating, Dizziness
Headache, Difficulty Speaking, Sensitivity to Light, Difficulty Remembering, Panic Attacks, Drowsiness, Feeling in a "Fog", Feeling Slowed Down, Difficulty Concentrating, Dizziness
Headache, Difficulty Speaking, Sensitivity to Light, Difficulty Remembering, Drowsiness, Feeling in a "Fog", Feeling Slowed Down, Difficulty Concentrating, Dizziness
Headache, Sensitivity to Light, Difficulty Remembering, Drowsiness, Feeling in a "Fog", Feeling Slowed Down, Difficulty Concentrating, Dizziness
Headache, Sensitivity to Light, Difficulty Remembering, Drowsiness, Feeling in a "Fog", Difficulty Concentrating, Dizziness
Headache, Difficulty Speaking, Sensitivity to Light, Difficulty Remembering, Drowsiness, Feeling in a "Fog", Feeling Slowed Down, Difficulty Concentrating, Dizziness
Headache, Difficulty Speaking, Sensitivity to Light, Difficulty Remembering, Difficulty Concentrating, Dizziness
Headache, Sensitivity to Light, Panic Attacks, Drowsiness, Feeling in a "Fog", Feeling Slowed Down, Dizziness
Headache, Difficulty Speaking, Sensitivity to Light, Difficulty Remembering, Feeling Slowed Down, Difficulty Concentrating, Dizziness
Headache, Difficulty Speaking, Sensitivity to Light, Difficulty Remembering, Drowsiness, Feeling in a "Fog", Feeling Slowed Down, Difficulty Concentrating, Dizziness
Headache, Difficulty Speaking, Sensitivity to Light, Difficulty Remembering, Drowsiness, Difficulty Concentrating, Dizziness
Headache, Difficulty Speaking, Sensitivity to Light, Difficulty Remembering, Drowsiness, Difficulty Concentrating, Dizziness
Headache, Difficulty Speaking, Sensitivity to Light, Difficulty Remembering, Feeling Slowed Down, Reduced Breathing Rate, Difficulty Concentrating, Dizziness
Headache, Difficulty Speaking, Difficulty Remembering, Drowsiness, Feeling in a "Fog", Feeling Slowed Down, Difficulty Concentrating, Dizziness
Headache, Sensitivity to Light, Difficulty Remembering, Feeling in a "Fog", Feeling Slowed Down, Difficulty Concentrating, Dizziness
Headache, Sensitivity to Light, Difficulty Remembering, Drowsiness, Feeling in a "Fog", Feeling Slowed Down, Difficulty Concentrating, Dizziness
Headache, Difficulty Speaking, Sensitivity to Light, Difficulty Remembering, Drowsiness, Difficulty Concentrating, Dizziness
Headache, Difficulty Speaking, Sensitivity to Light, Difficulty Remembering, Drowsiness, Feeling in a "Fog", Feeling Slowed Down, Difficulty Concentrating, Dizziness
Headache, Sensitivity to Light, Drowsiness, Feeling Slowed Down, Difficulty Concentrating, Dizziness
Headache, Sensitivity to Light, Difficulty Remembering, Drowsiness, Feeling in a "Fog", Feeling Slowed Down, Difficulty Concentrating, Dizziness
Headache, Difficulty Speaking, Sensitivity to Light, Difficulty Remembering, Drowsiness, Feeling in a "Fog", Feeling Slowed Down, Reduced Breathing Rate, Difficulty Concentrating, Dizziness
Headache, Difficulty Speaking, Sensitivity to Light, Difficulty Remembering, Panic Attacks, Drowsiness, Feeling in a "Fog", Feeling Slowed Down, Reduced Breathing Rate, Difficulty Concentrating, Dizziness
Headache, Difficulty Remembering, Drowsiness, Feeling in a "Fog", Feeling Slowed Down, Difficulty Concentrating, Dizziness
Headache, Sensitivity to Light, Difficulty Remembering, Difficulty Concentrating, Dizziness
Headache, Difficulty Remembering, Feeling in a "Fog", Dizziness
Headache, Difficulty Speaking, Sensitivity to Light, Difficulty Remembering, Panic Attacks, Drowsiness, Feeling in a "Fog", Feeling Slowed Down, Reduced Breathing Rate, Difficulty Concentrating, Dizziness
Headache, Difficulty Speaking, Sensitivity to Light, Difficulty Remembering, Panic Attacks, Drowsiness, Feeling in a "Fog", Feeling Slowed Down, Difficulty Concentrating, Dizziness
Headache, Sensitivity to Light, Feeling in a "Fog", Feeling Slowed Down, Difficulty Concentrating, Dizziness
Headache, Difficulty Speaking, Sensitivity to Light, Difficulty Remembering, Drowsiness, Feeling in a "Fog", Feeling Slowed Down, Difficulty Concentrating, Dizziness
Headache, Drowsiness, Feeling in a "Fog", Feeling Slowed Down, Dizziness
Headache, Difficulty Speaking, Sensitivity to Light, Difficulty Remembering, Feeling in a "Fog", Feeling Slowed Down, Reduced Breathing Rate, Difficulty Concentrating, Dizziness
Headache, Difficulty Speaking, Sensitivity to Light, Difficulty Remembering, Drowsiness, Feeling Slowed Down, Difficulty Concentrating, Dizziness
Headache, Dizziness
Headache, Sensitivity to Light, Drowsiness, Feeling Slowed Down, Difficulty Concentrating, Dizziness
Headache, Difficulty Speaking, Sensitivity to Light, Difficulty Remembering, Drowsiness, Feeling in a "Fog", Feeling Slowed Down, Reduced Breathing Rate, Dizziness
Headache, Difficulty Speaking, Sensitivity to Light, Difficulty Remembering, Panic Attacks, Drowsiness, Feeling in a "Fog", Feeling Slowed Down, Difficulty Concentrating, Dizziness
Headache, Difficulty Speaking, Sensitivity to Light, Difficulty Remembering, Feeling in a "Fog", Difficulty Concentrating, Dizziness
Headache, Difficulty Speaking, Difficulty Remembering, Feeling in a "Fog", Difficulty Concentrating, Dizziness
Headache, Difficulty Remembering, Feeling Slowed Down, Dizziness
Headache, Difficulty Speaking, Arthritis, Sensitivity to Light, Difficulty Remembering, Feeling in a "Fog", Difficulty Concentrating, Dizziness
Headache, Difficulty Speaking, Sensitivity to Light, Difficulty Remembering, Drowsiness, Feeling in a "Fog", Feeling Slowed Down, Difficulty Concentrating, Dizziness
Headache, Difficulty Speaking, Sensitivity to Light, Difficulty Remembering, Panic Attacks, Drowsiness, Feeling in a "Fog", Feeling Slowed Down, Reduced Breathing Rate, Difficulty Concentrating, Dizziness
Headache, Difficulty Speaking, Sensitivity to Light, Difficulty Remembering, Difficulty Concentrating, Dizziness
Headache, Difficulty Speaking, Difficulty Remembering, Drowsiness, Feeling Slowed Down, Difficulty Concentrating, Dizziness
Headache, Difficulty Speaking, Sensitivity to Light, Difficulty Remembering, Drowsiness, Feeling in a "Fog", Difficulty Concentrating, Dizziness
Headache, Sensitivity to Light, Difficulty Remembering, Drowsiness, Feeling in a "Fog", Feeling Slowed Down, Reduced Breathing Rate, Difficulty Concentrating, Dizziness
Headache, Difficulty Remembering, Feeling in a "Fog", Feeling Slowed Down, Difficulty Concentrating, Dizziness
Headache, Sensitivity to Light, Drowsiness, Difficulty Concentrating, Dizziness
Headache, Sensitivity to Light, Difficulty Remembering, Drowsiness, Feeling in a "Fog", Feeling Slowed Down, Difficulty Concentrating, Dizziness
Headache, Difficulty Speaking, Difficulty Remembering, Difficulty Concentrating
Headache, Difficulty Speaking, Sensitivity to Light, Difficulty Remembering, Panic Attacks, Drowsiness, Feeling in a "Fog", Difficulty Concentrating, Dizziness
Headache, Difficulty Speaking, Sensitivity to Light, Difficulty Remembering, Panic Attacks, Drowsiness, Feeling in a "Fog", Feeling Slowed Down, Reduced Breathing Rate, Difficulty Concentrating, Dizziness
Headache, Difficulty Speaking, Sensitivity to Light, Difficulty Remembering, Drowsiness, Feeling Slowed Down, Reduced Breathing Rate, Difficulty Concentrating, Dizziness
Headache, Difficulty Speaking, Sensitivity to Light, Difficulty Remembering, Drowsiness, Feeling Slowed Down, Reduced Breathing Rate, Difficulty Concentrating, Dizziness
Headache, Difficulty Speaking, Sensitivity to Light, Difficulty Remembering, Drowsiness, Feeling in a "Fog", Feeling Slowed Down, Difficulty Concentrating, Dizziness
Headache, Difficulty Speaking, Sensitivity to Light, Difficulty Remembering, Drowsiness, Feeling in a "Fog", Feeling Slowed Down, Difficulty Concentrating, Dizziness
Hives (Rash), Headache, Difficulty Speaking, Sensitivity to Light, Difficulty Remembering, Panic Attacks, Dizziness
Headache, Difficulty Speaking, Sensitivity to Light, Difficulty Remembering, Panic Attacks, Feeling Slowed Down, Difficulty Concentrating, Dizziness
Headache, Difficulty Speaking, Sensitivity to Light, Difficulty Remembering, Feeling in a "Fog", Feeling Slowed Down, Reduced Breathing Rate, Difficulty Concentrating, Dizziness
Headache, Difficulty Speaking, Difficulty Remembering, Feeling in a "Fog", Difficulty Concentrating, Dizziness
Headache, Difficulty Speaking, Sensitivity to Light, Difficulty Remembering, Drowsiness, Feeling in a "Fog", Feeling Slowed Down, Difficulty Concentrating, Dizziness
Headache, Difficulty Speaking, Sensitivity to Light, Difficulty Remembering, Panic Attacks, Feeling Slowed Down, Reduced Breathing Rate, Difficulty Concentrating, Dizziness
Headache, Sensitivity to Light, Difficulty Remembering, Drowsiness, Feeling Slowed Down, Difficulty Concentrating, Dizziness
Headache, Difficulty Speaking, Sensitivity to Light, Difficulty Remembering, Drowsiness, Feeling Slowed Down, Difficulty Concentrating, Dizziness
Headache, Difficulty Speaking, Sensitivity to Light, Difficulty Remembering, Drowsiness, Feeling in a "Fog", Feeling Slowed Down, Difficulty Concentrating, Dizziness
Headache, Feeling Slowed Down, Difficulty Concentrating, Dizziness
Headache, Difficulty Speaking, Sensitivity to Light, Difficulty Remembering, Drowsiness, Feeling in a "Fog", Feeling Slowed Down, Difficulty Concentrating, Dizziness
Headache, Difficulty Speaking, Sensitivity to Light, Difficulty Remembering, Drowsiness, Feeling Slowed Down, Reduced Breathing Rate, Difficulty Concentrating, Dizziness
Headache, Difficulty Speaking, Sensitivity to Light, Difficulty Remembering, Panic Attacks, Drowsiness, Feeling in a "Fog", Feeling Slowed Down, Difficulty Concentrating, Dizziness
Headache, Difficulty Speaking, Sensitivity to Light, Difficulty Remembering, Panic Attacks, Drowsiness, Feeling in a "Fog", Feeling Slowed Down, Reduced Breathing Rate, Difficulty Concentrating, Dizziness
Headache, Difficulty Speaking, Difficulty Concentrating, Dizziness
Headache, Difficulty Speaking, Sensitivity to Light, Difficulty Remembering, Panic Attacks, Drowsiness, Feeling in a "Fog", Feeling Slowed Down, Reduced Breathing Rate, Difficulty Concentrating, Dizziness
Headache, Difficulty Speaking, Sensitivity to Light, Drowsiness, Feeling in a "Fog", Dizziness
Headache, Sensitivity to Light, Difficulty Remembering, Feeling Slowed Down, Difficulty Concentrating, Dizziness
Headache, Difficulty Concentrating, Dizziness
Headache, Difficulty Speaking, Sensitivity to Light, Difficulty Remembering, Drowsiness, Feeling in a "Fog", Difficulty Concentrating, Dizziness
Headache, Difficulty Speaking, Difficulty Remembering, Drowsiness, Feeling in a "Fog", Feeling Slowed Down, Reduced Breathing Rate, Difficulty Concentrating, Dizziness
Headache, Sensitivity to Light, Difficulty Remembering, Drowsiness, Feeling in a "Fog", Feeling Slowed Down, Difficulty Concentrating, Dizziness
Headache, Difficulty Speaking, Sensitivity to Light, Difficulty Remembering, Drowsiness, Feeling in a "Fog", Feeling Slowed Down, Difficulty Concentrating, Dizziness
Headache, Difficulty Speaking, Sensitivity to Light, Drowsiness, Feeling in a "Fog", Feeling Slowed Down, Difficulty Concentrating, Dizziness
Headache, Sensitivity to Light, Difficulty Remembering, Drowsiness, Feeling in a "Fog", Feeling Slowed Down, Difficulty Concentrating, Dizziness
Headache, Difficulty Speaking, Sensitivity to Light, Difficulty Remembering, Drowsiness, Feeling in a "Fog", Feeling Slowed Down, Difficulty Concentrating, Dizziness
Headache, Difficulty Speaking, Sensitivity to Light, Difficulty Remembering, Drowsiness, Feeling Slowed Down, Difficulty Concentrating, Dizziness
Headache, Difficulty Speaking, Sensitivity to Light, Difficulty Remembering, Panic Attacks, Drowsiness, Feeling in a "Fog", Feeling Slowed Down, Difficulty Concentrating, Dizziness
Headache, Difficulty Speaking, Sensitivity to Light, Difficulty Remembering, Panic Attacks, Feeling in a "Fog", Difficulty Concentrating, Hair Loss
Headache, Difficulty Speaking, Sensitivity to Light, Difficulty Remembering, Drowsiness, Feeling in a "Fog", Feeling Slowed Down, Reduced Breathing Rate, Difficulty Concentrating, Dizziness
Headache, Difficulty Speaking, Sensitivity to Light, Difficulty Remembering, Drowsiness, Feeling in a "Fog", Feeling Slowed Down, Difficulty Concentrating, Dizziness
Headache, Difficulty Speaking, Sensitivity to Light, Difficulty Remembering, Drowsiness, Feeling Slowed Down, Difficulty Concentrating, Dizziness
Headache, Difficulty Speaking, Sensitivity to Light, Difficulty Remembering, Drowsiness, Feeling in a "Fog", Feeling Slowed Down, Reduced Breathing Rate, Difficulty Concentrating, Dizziness
Headache, Difficulty Speaking, Sensitivity to Light, Drowsiness, Feeling in a "Fog", Feeling Slowed Down, Difficulty Concentrating, Dizziness
Headache, Difficulty Speaking, Sensitivity to Light, Difficulty Remembering, Drowsiness, Feeling in a "Fog", Feeling Slowed Down, Difficulty Concentrating, Dizziness
Headache, Difficulty Speaking, Sensitivity to Light, Difficulty Remembering, Drowsiness, Feeling in a "Fog", Feeling Slowed Down, Reduced Breathing Rate, Difficulty Concentrating, Dizziness
Headache, Difficulty Speaking, Sensitivity to Light, Difficulty Remembering, Drowsiness, Feeling in a "Fog", Feeling Slowed Down, Reduced Breathing Rate, Difficulty Concentrating, Dizziness
Headache, Difficulty Speaking, Sensitivity to Light, Difficulty Remembering, Drowsiness, Feeling in a "Fog", Feeling Slowed Down, Difficulty Concentrating, Dizziness
Headache, Difficulty Speaking, Sensitivity to Light, Difficulty Remembering, Drowsiness, Feeling in a "Fog", Feeling Slowed Down, Reduced Breathing Rate, Difficulty Concentrating, Dizziness
Headache, Difficulty Speaking, Sensitivity to Light, Difficulty Remembering, Drowsiness, Feeling in a "Fog", Feeling Slowed Down, Difficulty Concentrating, Dizziness
Headache, Difficulty Speaking, Sensitivity to Light, Difficulty Remembering, Drowsiness, Feeling in a "Fog", Feeling Slowed Down, Reduced Breathing Rate, Difficulty Concentrating, Dizziness
Headache, Difficulty Speaking, Sensitivity to Light, Difficulty Remembering, Panic Attacks, Drowsiness, Feeling in a "Fog", Feeling Slowed Down, Reduced Breathing Rate, Difficulty Concentrating, Dizziness
Headache, Difficulty Speaking, Sensitivity to Light, Difficulty Remembering, Panic Attacks, Drowsiness, Feeling in a "Fog", Feeling Slowed Down, Reduced Breathing Rate, Difficulty Concentrating, Dizziness
Headache, Sensitivity to Light, Difficulty Remembering, Drowsiness, Feeling in a "Fog", Feeling Slowed Down, Difficulty Concentrating, Dizziness
Headache, Difficulty Speaking, Sensitivity to Light, Difficulty Remembering, Drowsiness, Feeling in a "Fog", Feeling Slowed Down, Difficulty Concentrating, Dizziness
Headache, Difficulty Speaking, Sensitivity to Light, Difficulty Remembering, Feeling in a "Fog", Feeling Slowed Down, Reduced Breathing Rate, Difficulty Concentrating, Dizziness
Headache, Difficulty Speaking, Sensitivity to Light, Difficulty Remembering, Panic Attacks, Drowsiness, Feeling in a "Fog", Feeling Slowed Down, Reduced Breathing Rate, Difficulty Concentrating, Dizziness
Headache, Difficulty Speaking, Sensitivity to Light, Difficulty Remembering, Panic Attacks, Drowsiness, Feeling in a "Fog", Feeling Slowed Down, Difficulty Concentrating, Dizziness
Headache, Difficulty Speaking, Sensitivity to Light, Difficulty Remembering, Drowsiness, Feeling Slowed Down, Reduced Breathing Rate, Difficulty Concentrating, Dizziness
Headache, Difficulty Speaking, Sensitivity to Light, Drowsiness, Feeling in a "Fog", Feeling Slowed Down, Difficulty Concentrating, Dizziness
Headache, Difficulty Speaking, Sensitivity to Light, Difficulty Remembering, Drowsiness, Feeling in a "Fog", Feeling Slowed Down, Difficulty Concentrating, Dizziness
Headache, Difficulty Speaking, Sensitivity to Light, Difficulty Remembering, Drowsiness, Feeling in a "Fog", Feeling Slowed Down, Reduced Breathing Rate, Difficulty Concentrating, Dizziness
Headache, Arthritis, Sensitivity to Light, Difficulty Remembering, Panic Attacks, Drowsiness, Feeling in a "Fog", Feeling Slowed Down, Difficulty Concentrating, Dizziness
Headache, Difficulty Speaking, Sensitivity to Light, Difficulty Remembering, Drowsiness, Feeling in a "Fog", Feeling Slowed Down, Difficulty Concentrating, Dizziness
Headache, Difficulty Speaking, Sensitivity to Light, Difficulty Remembering, Drowsiness, Feeling in a "Fog", Feeling Slowed Down, Difficulty Concentrating, Dizziness
Headache, Difficulty Speaking, Difficulty Remembering, Drowsiness, Difficulty Concentrating, Dizziness
Headache, Difficulty Speaking, Sensitivity to Light, Difficulty Remembering, Drowsiness, Feeling in a "Fog", Feeling Slowed Down, Difficulty Concentrating, Dizziness
Headache, Sensitivity to Light, Difficulty Remembering, Feeling in a "Fog", Feeling Slowed Down, Difficulty Concentrating, Dizziness
Headache, Difficulty Speaking, Sensitivity to Light, Difficulty Remembering, Drowsiness, Feeling in a "Fog", Feeling Slowed Down, Difficulty Concentrating
Headache, Sensitivity to Light, Difficulty Remembering, Feeling in a "Fog", Difficulty Concentrating, Dizziness
Headache, Difficulty Speaking, Sensitivity to Light, Difficulty Remembering, Drowsiness, Feeling in a "Fog", Feeling Slowed Down, Dizziness
Headache, Sensitivity to Light, Difficulty Remembering, Drowsiness, Feeling in a "Fog", Feeling Slowed Down, Difficulty Concentrating, Dizziness
Headache, Difficulty Speaking, Sensitivity to Light, Difficulty Remembering, Drowsiness, Feeling Slowed Down, Difficulty Concentrating, Dizziness
Headache, Sensitivity to Light, Difficulty Remembering, Feeling in a "Fog", Feeling Slowed Down, Difficulty Concentrating, Dizziness
Headache, Sensitivity to Light, Difficulty Remembering, Drowsiness, Feeling in a "Fog", Feeling Slowed Down, Difficulty Concentrating, Dizziness
Headache, Difficulty Speaking, Sensitivity to Light, Difficulty Remembering, Panic Attacks, Drowsiness, Feeling in a "Fog", Feeling Slowed Down, Difficulty Concentrating, Dizziness
Headache, Difficulty Speaking, Sensitivity to Light, Difficulty Remembering, Drowsiness, Feeling in a "Fog", Feeling Slowed Down, Difficulty Concentrating, Dizziness
Headache, Difficulty Speaking, Sensitivity to Light, Difficulty Remembering, Panic Attacks, Drowsiness, Feeling in a "Fog", Feeling Slowed Down, Reduced Breathing Rate, Difficulty Concentrating, Dizziness
Headache, Sensitivity to Light, Difficulty Remembering, Panic Attacks, Drowsiness, Feeling in a "Fog", Feeling Slowed Down, Reduced Breathing Rate, Difficulty Concentrating, Dizziness
Headache, Difficulty Speaking, Sensitivity to Light, Difficulty Remembering, Drowsiness, Feeling in a "Fog", Feeling Slowed Down, Difficulty Concentrating, Dizziness
Headache, Sensitivity to Light, Difficulty Remembering, Drowsiness, Feeling in a "Fog", Feeling Slowed Down, Difficulty Concentrating, Dizziness
Headache, Sensitivity to Light, Difficulty Remembering, Drowsiness, Feeling in a "Fog", Feeling Slowed Down, Difficulty Concentrating, Dizziness
Headache, Difficulty Speaking, Drowsiness, Feeling in a "Fog", Feeling Slowed Down, Dizziness
Headache, Difficulty Speaking, Sensitivity to Light, Difficulty Remembering, Drowsiness, Feeling in a "Fog", Feeling Slowed Down, Reduced Breathing Rate, Difficulty Concentrating, Hair Loss
Headache, Difficulty Speaking, Sensitivity to Light, Difficulty Remembering, Drowsiness, Feeling in a "Fog", Feeling Slowed Down, Reduced Breathing Rate, Difficulty Concentrating, Dizziness
Headache, Difficulty Speaking, Sensitivity to Light, Difficulty Remembering, Drowsiness, Feeling in a "Fog", Feeling Slowed Down, Difficulty Concentrating, Dizziness
Headache, Difficulty Speaking, Sensitivity to Light, Difficulty Remembering, Drowsiness, Feeling in a "Fog", Feeling Slowed Down, Reduced Breathing Rate, Difficulty Concentrating, Dizziness
Headache, Sensitivity to Light, Difficulty Remembering, Drowsiness, Feeling in a "Fog", Feeling Slowed Down, Reduced Breathing Rate, Difficulty Concentrating, Dizziness
Headache, Difficulty Speaking, Sensitivity to Light, Difficulty Remembering, Drowsiness, Feeling in a "Fog", Feeling Slowed Down, Difficulty Concentrating, Dizziness
Headache, Difficulty Speaking, Sensitivity to Light, Difficulty Remembering, Feeling in a "Fog", Feeling Slowed Down, Difficulty Concentrating, Dizziness
Headache, Difficulty Speaking, Arthritis, Sensitivity to Light, Difficulty Remembering, Drowsiness, Feeling in a "Fog", Feeling Slowed Down, Difficulty Concentrating, Dizziness
Headache, Difficulty Speaking, Sensitivity to Light, Difficulty Remembering, Drowsiness, Feeling in a "Fog", Feeling Slowed Down, Reduced Breathing Rate, Difficulty Concentrating, Dizziness
Headache, Difficulty Speaking, Sensitivity to Light, Difficulty Remembering, Panic Attacks, Drowsiness, Feeling in a "Fog", Feeling Slowed Down, Reduced Breathing Rate, Difficulty Concentrating, Dizziness
Headache, Difficulty Speaking, Sensitivity to Light, Difficulty Remembering, Drowsiness, Feeling in a "Fog", Reduced Breathing Rate, Difficulty Concentrating, Dizziness
Headache, Sensitivity to Light, Difficulty Remembering, Feeling Slowed Down, Dizziness
Headache, Difficulty Speaking, Sensitivity to Light, Drowsiness, Feeling in a "Fog", Feeling Slowed Down, Reduced Breathing Rate, Difficulty Concentrating, Dizziness
Headache, Difficulty Speaking, Sensitivity to Light, Difficulty Remembering, Drowsiness, Feeling in a "Fog", Feeling Slowed Down, Reduced Breathing Rate, Difficulty Concentrating, Dizziness
Headache, Arthritis, Sensitivity to Light, Difficulty Remembering, Drowsiness, Feeling in a "Fog", Feeling Slowed Down, Difficulty Concentrating, Dizziness
Headache, Difficulty Speaking, Sensitivity to Light, Difficulty Remembering, Feeling in a "Fog", Feeling Slowed Down, Difficulty Concentrating, Dizziness
Headache, Difficulty Speaking, Sensitivity to Light, Difficulty Remembering, Feeling in a "Fog", Feeling Slowed Down, Difficulty Concentrating, Dizziness
Headache, Difficulty Speaking, Sensitivity to Light, Difficulty Remembering, Drowsiness, Feeling in a "Fog", Feeling Slowed Down, Reduced Breathing Rate, Difficulty Concentrating, Dizziness
Headache, Sensitivity to Light, Difficulty Remembering, Feeling in a "Fog", Difficulty Concentrating, Dizziness
Headache, Difficulty Speaking, Sensitivity to Light, Difficulty Remembering, Panic Attacks, Drowsiness, Feeling in a "Fog", Feeling Slowed Down, Reduced Breathing Rate, Difficulty Concentrating, Dizziness
Headache, Sensitivity to Light, Difficulty Remembering, Drowsiness, Feeling in a "Fog", Feeling Slowed Down, Difficulty Concentrating, Dizziness
Headache, Sensitivity to Light, Difficulty Remembering, Feeling in a "Fog", Feeling Slowed Down, Difficulty Concentrating, Dizziness
Headache, Difficulty Speaking, Sensitivity to Light, Difficulty Remembering, Feeling in a "Fog", Feeling Slowed Down, Reduced Breathing Rate, Difficulty Concentrating, Dizziness
Headache, Difficulty Speaking, Sensitivity to Light, Difficulty Remembering, Panic Attacks, Feeling in a "Fog", Feeling Slowed Down, Difficulty Concentrating, Dizziness
Headache, Difficulty Speaking, Sensitivity to Light, Difficulty Remembering, Drowsiness, Feeling in a "Fog", Feeling Slowed Down, Difficulty Concentrating, Dizziness
Difficulty Speaking, Sensitivity to Light, Difficulty Remembering, Drowsiness, Feeling in a "Fog", Feeling Slowed Down, Reduced Breathing Rate, Difficulty Concentrating, Dizziness
Headache, Sensitivity to Light, Difficulty Remembering, Difficulty Concentrating, Dizziness
Headache, Sensitivity to Light, Difficulty Remembering, Drowsiness, Difficulty Concentrating, Dizziness
Headache, Sensitivity to Light, Feeling in a "Fog", Dizziness
Headache, Sensitivity to Light, Difficulty Remembering, Drowsiness, Feeling in a "Fog", Feeling Slowed Down, Difficulty Concentrating, Dizziness
Headache, Difficulty Speaking, Sensitivity to Light, Difficulty Remembering, Feeling in a "Fog", Feeling Slowed Down, Difficulty Concentrating, Dizziness
Headache, Difficulty Speaking, Sensitivity to Light, Difficulty Remembering, Drowsiness, Feeling in a "Fog", Feeling Slowed Down, Difficulty Concentrating, Dizziness
Headache, Difficulty Remembering, Difficulty Concentrating, Dizziness
Headache, Sensitivity to Light, Difficulty Remembering, Drowsiness, Feeling Slowed Down, Difficulty Concentrating, Dizziness
Headache, Difficulty Speaking, Sensitivity to Light, Difficulty Remembering, Drowsiness, Feeling in a "Fog", Feeling Slowed Down, Difficulty Concentrating, Dizziness
Headache, Difficulty Speaking, Sensitivity to Light, Difficulty Remembering, Panic Attacks, Drowsiness, Feeling in a "Fog", Feeling Slowed Down, Reduced Breathing Rate, Difficulty Concentrating, Dizziness
Hives (Rash), Headache, Difficulty Speaking, Sensitivity to Light, Difficulty Remembering, Panic Attacks, Drowsiness, Feeling in a "Fog", Reduced Breathing Rate, Dizziness
Headache, Difficulty Speaking, Sensitivity to Light, Difficulty Remembering, Feeling in a "Fog", Feeling Slowed Down, Difficulty Concentrating, Dizziness
Headache, Sensitivity to Light, Difficulty Remembering, Drowsiness, Feeling in a "Fog", Difficulty Concentrating, Dizziness
Headache, Difficulty Speaking, Sensitivity to Light, Difficulty Remembering, Feeling in a "Fog", Feeling Slowed Down, Difficulty Concentrating, Dizziness
Headache, Difficulty Speaking, Sensitivity to Light, Difficulty Remembering, Drowsiness, Feeling in a "Fog", Feeling Slowed Down, Difficulty Concentrating, Dizziness
Headache, Sensitivity to Light, Feeling Slowed Down, Dizziness
Headache, Difficulty Speaking, Difficulty Remembering, Panic Attacks, Drowsiness, Feeling in a "Fog", Difficulty Concentrating, Dizziness
Headache, Difficulty Speaking, Sensitivity to Light, Difficulty Remembering, Panic Attacks, Feeling Slowed Down, Difficulty Concentrating, Dizziness
Headache, Difficulty Speaking, Sensitivity to Light, Difficulty Remembering, Panic Attacks, Drowsiness, Feeling in a "Fog", Feeling Slowed Down, Difficulty Concentrating, Dizziness
Headache, Difficulty Speaking, Sensitivity to Light, Difficulty Remembering, Feeling in a "Fog", Feeling Slowed Down, Reduced Breathing Rate, Difficulty Concentrating, Dizziness
Headache, Difficulty Speaking, Difficulty Remembering, Drowsiness, Feeling in a "Fog", Difficulty Concentrating, Dizziness
Headache, Difficulty Speaking, Sensitivity to Light, Difficulty Remembering, Panic Attacks, Drowsiness, Feeling in a "Fog", Feeling Slowed Down, Reduced Breathing Rate, Difficulty Concentrating, Dizziness
Headache, Difficulty Speaking, Sensitivity to Light, Difficulty Remembering, Panic Attacks, Drowsiness, Feeling in a "Fog", Feeling Slowed Down, Difficulty Concentrating, Dizziness
Headache, Difficulty Speaking, Sensitivity to Light, Difficulty Remembering, Panic Attacks, Difficulty Concentrating, Dizziness
Headache, Difficulty Speaking, Sensitivity to Light, Difficulty Remembering, Panic Attacks, Drowsiness, Feeling in a "Fog", Feeling Slowed Down, Reduced Breathing Rate, Difficulty Concentrating, Dizziness
Difficulty Speaking, Sensitivity to Light, Difficulty Remembering, Feeling in a "Fog", Feeling Slowed Down, Difficulty Concentrating, Dizziness
Headache, Difficulty Remembering, Feeling in a "Fog", Dizziness
Headache, Difficulty Speaking, Sensitivity to Light, Difficulty Remembering, Panic Attacks, Drowsiness, Feeling in a "Fog", Feeling Slowed Down, Difficulty Concentrating, Dizziness
Headache, Difficulty Speaking, Sensitivity to Light, Difficulty Remembering, Feeling in a "Fog", Feeling Slowed Down, Difficulty Concentrating, Dizziness
Headache, Difficulty Speaking, Sensitivity to Light, Difficulty Remembering, Drowsiness, Feeling in a "Fog", Feeling Slowed Down, Reduced Breathing Rate, Difficulty Concentrating, Dizziness
Headache, Difficulty Speaking, Panic Attacks, Feeling Slowed Down, Dizziness
Headache, Difficulty Speaking, Sensitivity to Light, Difficulty Remembering, Drowsiness, Feeling in a "Fog", Feeling Slowed Down, Reduced Breathing Rate, Difficulty Concentrating, Dizziness
Headache, Difficulty Speaking, Sensitivity to Light, Difficulty Remembering, Drowsiness, Feeling in a "Fog", Feeling Slowed Down, Difficulty Concentrating, Dizziness
Headache, Difficulty Speaking, Sensitivity to Light, Difficulty Remembering, Drowsiness, Feeling in a "Fog", Feeling Slowed Down, Difficulty Concentrating, Dizziness
Headache, Difficulty Speaking, Sensitivity to Light, Difficulty Remembering, Drowsiness, Feeling Slowed Down, Difficulty Concentrating, Dizziness
Headache, Sensitivity to Light, Difficulty Remembering, Feeling in a "Fog", Difficulty Concentrating, Dizziness
Headache, Difficulty Speaking, Difficulty Remembering, Panic Attacks, Drowsiness, Feeling in a "Fog", Feeling Slowed Down, Reduced Breathing Rate, Excessive Studying, Difficulty Concentrating
Headache, Sensitivity to Light, Difficulty Remembering, Drowsiness, Feeling in a "Fog", Feeling Slowed Down, Difficulty Concentrating, Dizziness
Headache, Difficulty Speaking, Sensitivity to Light, Difficulty Remembering, Panic Attacks, Drowsiness, Feeling in a "Fog", Feeling Slowed Down, Difficulty Concentrating, Dizziness
Headache, Difficulty Speaking, Sensitivity to Light, Difficulty Remembering, Drowsiness, Feeling in a "Fog", Difficulty Concentrating, Dizziness
Headache, Difficulty Remembering, Drowsiness, Difficulty Concentrating, Dizziness
Headache, Difficulty Speaking, Sensitivity to Light, Difficulty Remembering, Panic Attacks, Drowsiness, Feeling in a "Fog", Feeling Slowed Down, Excessive Studying, Difficulty Concentrating
Headache, Sensitivity to Light, Difficulty Remembering, Feeling in a "Fog", Feeling Slowed Down, Difficulty Concentrating, Dizziness
Headache, Sensitivity to Light, Difficulty Remembering, Drowsiness, Feeling in a "Fog", Feeling Slowed Down, Difficulty Concentrating, Dizziness
Headache, Difficulty Speaking, Difficulty Remembering, Panic Attacks, Drowsiness, Feeling in a "Fog", Feeling Slowed Down, Difficulty Concentrating, Dizziness
Headache, Sensitivity to Light, Difficulty Remembering, Feeling in a "Fog", Difficulty Concentrating, Dizziness
Headache, Difficulty Speaking, Sensitivity to Light, Difficulty Remembering, Drowsiness, Dizziness
Headache, Difficulty Speaking, Sensitivity to Light, Difficulty Remembering, Drowsiness, Feeling in a "Fog", Feeling Slowed Down, Difficulty Concentrating, Dizziness
Headache, Sensitivity to Light, Difficulty Remembering, Panic Attacks, Drowsiness, Feeling in a "Fog", Feeling Slowed Down, Difficulty Concentrating, Dizziness
Headache, Sensitivity to Light, Difficulty Remembering, Feeling Slowed Down, Difficulty Concentrating, Dizziness
Headache, Difficulty Speaking, Sensitivity to Light, Difficulty Remembering, Drowsiness, Feeling Slowed Down, Reduced Breathing Rate, Difficulty Concentrating, Dizziness
Headache, Difficulty Speaking, Sensitivity to Light, Difficulty Remembering, Drowsiness, Feeling in a "Fog", Feeling Slowed Down, Dizziness
Headache, Difficulty Speaking, Sensitivity to Light, Difficulty Remembering, Drowsiness, Feeling in a "Fog", Feeling Slowed Down, Difficulty Concentrating, Dizziness
Headache, Difficulty Speaking, Sensitivity to Light, Difficulty Remembering, Panic Attacks, Drowsiness, Feeling Slowed Down, Reduced Breathing Rate, Difficulty Concentrating, Dizziness
Headache, Difficulty Speaking, Sensitivity to Light, Difficulty Remembering, Drowsiness, Feeling in a "Fog", Feeling Slowed Down, Difficulty Concentrating, Dizziness
Headache, Difficulty Speaking, Sensitivity to Light, Difficulty Remembering, Drowsiness, Feeling in a "Fog", Feeling Slowed Down, Difficulty Concentrating, Dizziness
Headache, Difficulty Speaking, Sensitivity to Light, Difficulty Remembering, Drowsiness, Feeling in a "Fog", Difficulty Concentrating, Dizziness
Headache, Difficulty Speaking, Difficulty Remembering, Drowsiness, Feeling in a "Fog", Difficulty Concentrating, Dizziness
Headache, Difficulty Speaking, Sensitivity to Light, Difficulty Remembering, Drowsiness, Feeling in a "Fog", Feeling Slowed Down, Difficulty Concentrating, Dizziness
Headache, Sensitivity to Light, Difficulty Remembering, Feeling in a "Fog", Feeling Slowed Down, Difficulty Concentrating, Dizziness
Sensitivity to Light, Feeling in a "Fog", Feeling Slowed Down, Reduced Breathing Rate, Excessive Studying, Difficulty Concentrating, Dizziness
Headache, Difficulty Speaking, Sensitivity to Light, Difficulty Remembering, Panic Attacks, Drowsiness, Feeling in a "Fog", Feeling Slowed Down, Reduced Breathing Rate, Difficulty Concentrating, Dizziness
Headache, Difficulty Speaking, Difficulty Remembering, Drowsiness, Feeling in a "Fog", Difficulty Concentrating, Dizziness
Headache, Difficulty Speaking, Sensitivity to Light, Difficulty Remembering, Drowsiness, Difficulty Concentrating, Dizziness
Headache, Difficulty Speaking, Sensitivity to Light, Difficulty Remembering, Feeling in a "Fog", Feeling Slowed Down, Difficulty Concentrating, Dizziness
Headache, Difficulty Remembering, Panic Attacks, Feeling Slowed Down, Excessive Studying, Difficulty Concentrating, Dizziness
Headache, Difficulty Speaking, Sensitivity to Light, Difficulty Remembering, Panic Attacks, Drowsiness, Feeling in a "Fog", Feeling Slowed Down, Reduced Breathing Rate, Difficulty Concentrating, Dizziness
Headache, Difficulty Speaking, Sensitivity to Light, Difficulty Remembering, Panic Attacks, Drowsiness, Feeling in a "Fog", Feeling Slowed Down, Difficulty Concentrating, Dizziness
Headache, Difficulty Speaking, Sensitivity to Light, Difficulty Remembering, Drowsiness, Feeling in a "Fog", Difficulty Concentrating, Dizziness
Headache, Difficulty Speaking, Sensitivity to Light, Difficulty Remembering, Panic Attacks, Feeling in a "Fog", Feeling Slowed Down, Reduced Breathing Rate, Difficulty Concentrating
Headache, Difficulty Speaking, Sensitivity to Light, Difficulty Remembering, Panic Attacks, Drowsiness, Feeling in a "Fog", Feeling Slowed Down, Reduced Breathing Rate, Difficulty Concentrating, Dizziness
Headache, Difficulty Speaking, Sensitivity to Light, Difficulty Remembering, Drowsiness, Feeling in a "Fog", Feeling Slowed Down, Reduced Breathing Rate, Difficulty Concentrating, Dizziness
Headache, Difficulty Speaking, Sensitivity to Light, Difficulty Remembering, Panic Attacks, Drowsiness, Feeling in a "Fog", Feeling Slowed Down, Reduced Breathing Rate, Difficulty Concentrating, Dizziness
Headache, Difficulty Speaking, Sensitivity to Light, Difficulty Remembering, Drowsiness, Feeling Slowed Down, Difficulty Concentrating, Dizziness
Headache, Difficulty Speaking, Sensitivity to Light, Difficulty Remembering, Drowsiness, Feeling in a "Fog", Difficulty Concentrating, Dizziness
Headache, Difficulty Speaking, Sensitivity to Light, Difficulty Remembering, Panic Attacks, Feeling in a "Fog", Difficulty Concentrating, Dizziness
Headache, Difficulty Speaking, Sensitivity to Light, Difficulty Remembering, Drowsiness, Feeling in a "Fog", Feeling Slowed Down, Difficulty Concentrating, Dizziness
Headache, Difficulty Speaking, Sensitivity to Light, Difficulty Remembering, Panic Attacks, Drowsiness, Feeling in a "Fog", Feeling Slowed Down, Difficulty Concentrating, Dizziness
Headache, Difficulty Remembering, Drowsiness, Feeling in a "Fog", Feeling Slowed Down, Difficulty Concentrating, Dizziness
Headache, Difficulty Remembering, Drowsiness, Feeling in a "Fog", Feeling Slowed Down, Difficulty Concentrating, Dizziness
Headache, Difficulty Speaking, Difficulty Remembering, Drowsiness, Feeling in a "Fog", Difficulty Concentrating, Dizziness
Headache, Difficulty Speaking, Sensitivity to Light, Difficulty Remembering, Feeling in a "Fog", Feeling Slowed Down, Reduced Breathing Rate, Dizziness
Headache, Difficulty Speaking, Sensitivity to Light, Difficulty Remembering, Feeling in a "Fog", Difficulty Concentrating
Headache, Sensitivity to Light, Difficulty Remembering, Drowsiness, Feeling in a "Fog", Feeling Slowed Down, Difficulty Concentrating, Dizziness
Headache, Difficulty Speaking, Sensitivity to Light, Difficulty Remembering, Drowsiness, Feeling in a "Fog", Difficulty Concentrating, Dizziness
Headache, Difficulty Speaking, Sensitivity to Light, Difficulty Remembering, Drowsiness, Feeling in a "Fog", Feeling Slowed Down, Reduced Breathing Rate, Difficulty Concentrating, Dizziness
Headache, Difficulty Speaking, Sensitivity to Light, Difficulty Remembering, Drowsiness, Feeling in a "Fog", Feeling Slowed Down, Difficulty Concentrating, Dizziness
Headache, Sensitivity to Light, Difficulty Remembering, Drowsiness, Feeling in a "Fog", Feeling Slowed Down, Difficulty Concentrating, Dizziness
Headache, Sensitivity to Light, Difficulty Remembering, Drowsiness, Feeling in a "Fog", Difficulty Concentrating, Dizziness
Headache, Difficulty Speaking, Difficulty Remembering, Drowsiness, Difficulty Concentrating, Dizziness
Headache, Difficulty Speaking, Sensitivity to Light, Difficulty Remembering, Drowsiness, Feeling Slowed Down, Difficulty Concentrating, Dizziness
Headache, Difficulty Speaking, Drowsiness, Feeling Slowed Down, Difficulty Concentrating, Dizziness
Headache, Difficulty Speaking, Difficulty Remembering, Drowsiness, Feeling in a "Fog", Feeling Slowed Down, Difficulty Concentrating, Dizziness
Headache, Difficulty Speaking, Sensitivity to Light, Difficulty Remembering, Feeling in a "Fog", Feeling Slowed Down, Reduced Breathing Rate, Difficulty Concentrating, Dizziness
Headache, Difficulty Speaking, Sensitivity to Light, Drowsiness, Difficulty Concentrating, Dizziness
Headache, Difficulty Speaking, Difficulty Remembering, Drowsiness, Feeling in a "Fog", Feeling Slowed Down, Difficulty Concentrating, Dizziness
Headache, Difficulty Speaking, Sensitivity to Light, Difficulty Remembering, Drowsiness, Feeling in a "Fog", Feeling Slowed Down, Difficulty Concentrating, Dizziness
Headache, Difficulty Speaking, Sensitivity to Light, Difficulty Remembering, Drowsiness, Feeling in a "Fog", Feeling Slowed Down, Difficulty Concentrating, Dizziness
Headache, Difficulty Speaking, Sensitivity to Light, Difficulty Remembering, Drowsiness, Feeling in a "Fog", Feeling Slowed Down, Difficulty Concentrating
Headache, Difficulty Speaking, Sensitivity to Light, Difficulty Remembering, Panic Attacks, Drowsiness, Feeling in a "Fog", Feeling Slowed Down, Difficulty Concentrating, Dizziness
Headache, Difficulty Speaking, Sensitivity to Light, Difficulty Remembering, Drowsiness, Feeling in a "Fog", Feeling Slowed Down, Difficulty Concentrating, Dizziness
Headache, Difficulty Speaking, Arthritis, Sensitivity to Light, Difficulty Remembering, Feeling in a "Fog", Feeling Slowed Down, Difficulty Concentrating, Dizziness
Headache, Difficulty Speaking, Sensitivity to Light, Difficulty Remembering, Drowsiness, Feeling in a "Fog", Feeling Slowed Down, Difficulty Concentrating, Dizziness
Headache, Difficulty Speaking, Sensitivity to Light, Difficulty Remembering, Drowsiness, Feeling in a "Fog", Difficulty Concentrating, Dizziness
Headache, Difficulty Speaking, Sensitivity to Light, Difficulty Remembering, Panic Attacks, Drowsiness, Feeling in a "Fog", Difficulty Concentrating, Dizziness
Headache, Difficulty Speaking, Sensitivity to Light, Difficulty Remembering, Panic Attacks, Drowsiness, Feeling in a "Fog", Feeling Slowed Down, Reduced Breathing Rate, Difficulty Concentrating, Dizziness
Headache, Difficulty Speaking, Sensitivity to Light, Difficulty Remembering, Drowsiness, Feeling in a "Fog", Feeling Slowed Down, Difficulty Concentrating, Dizziness
Headache, Difficulty Speaking, Sensitivity to Light, Drowsiness, Feeling in a "Fog", Difficulty Concentrating, Dizziness
Headache, Difficulty Speaking, Sensitivity to Light, Difficulty Remembering, Panic Attacks, Drowsiness, Feeling in a "Fog", Feeling Slowed Down, Reduced Breathing Rate, Difficulty Concentrating, Dizziness
Headache, Difficulty Speaking, Difficulty Remembering, Drowsiness, Feeling in a "Fog", Feeling Slowed Down, Difficulty Concentrating, Dizziness
Headache, Difficulty Speaking, Sensitivity to Light, Difficulty Remembering, Panic Attacks, Drowsiness, Feeling in a "Fog", Feeling Slowed Down, Difficulty Concentrating, Dizziness
Headache, Difficulty Speaking, Panic Attacks, Drowsiness, Feeling in a "Fog", Feeling Slowed Down, Difficulty Concentrating, Dizziness
Headache, Difficulty Speaking, Difficulty Remembering, Drowsiness, Feeling in a "Fog", Feeling Slowed Down, Difficulty Concentrating, Dizziness
Headache, Difficulty Speaking, Sensitivity to Light, Difficulty Remembering, Panic Attacks, Drowsiness, Feeling in a "Fog", Feeling Slowed Down, Reduced Breathing Rate, Difficulty Concentrating, Dizziness
Headache, Difficulty Speaking, Sensitivity to Light, Difficulty Remembering, Drowsiness, Feeling in a "Fog", Feeling Slowed Down, Difficulty Concentrating, Dizziness
Headache, Difficulty Speaking, Sensitivity to Light, Difficulty Remembering, Drowsiness, Feeling in a "Fog", Feeling Slowed Down, Reduced Breathing Rate, Difficulty Concentrating, Dizziness
Headache, Difficulty Speaking, Sensitivity to Light, Difficulty Remembering, Drowsiness, Feeling in a "Fog", Feeling Slowed Down, Difficulty Concentrating, Dizziness
Headache, Difficulty Speaking, Sensitivity to Light, Difficulty Remembering, Drowsiness, Feeling in a "Fog", Feeling Slowed Down, Reduced Breathing Rate, Difficulty Concentrating, Dizziness
Headache, Difficulty Speaking, Sensitivity to Light, Difficulty Remembering, Drowsiness, Feeling Slowed Down, Difficulty Concentrating, Dizziness
Headache, Difficulty Speaking, Sensitivity to Light, Difficulty Remembering, Drowsiness, Feeling in a "Fog", Feeling Slowed Down, Difficulty Concentrating, Dizziness
Headache, Sensitivity to Light, Difficulty Remembering, Drowsiness, Feeling in a "Fog", Feeling Slowed Down, Dizziness
Headache, Difficulty Speaking, Sensitivity to Light, Difficulty Remembering, Drowsiness, Feeling in a "Fog", Feeling Slowed Down, Difficulty Concentrating, Dizziness
Headache, Difficulty Speaking, Sensitivity to Light, Difficulty Remembering, Drowsiness, Feeling in a "Fog", Difficulty Concentrating, Dizziness
Headache, Sensitivity to Light, Difficulty Remembering, Drowsiness, Difficulty Concentrating, Dizziness
Headache, Difficulty Speaking, Difficulty Remembering, Drowsiness, Feeling in a "Fog", Feeling Slowed Down, Difficulty Concentrating, Dizziness
Headache, Difficulty Speaking, Sensitivity to Light, Difficulty Remembering, Drowsiness, Feeling in a "Fog", Feeling Slowed Down, Difficulty Concentrating, Dizziness
Headache, Difficulty Speaking, Sensitivity to Light, Difficulty Remembering, Panic Attacks, Drowsiness, Feeling in a "Fog", Feeling Slowed Down, Reduced Breathing Rate, Difficulty Concentrating, Dizziness
Headache, Difficulty Speaking, Sensitivity to Light, Difficulty Remembering, Panic Attacks, Drowsiness, Feeling in a "Fog", Feeling Slowed Down, Difficulty Concentrating, Dizziness
Headache, Difficulty Speaking, Sensitivity to Light, Difficulty Remembering, Drowsiness, Feeling in a "Fog", Feeling Slowed Down, Difficulty Concentrating, Dizziness
Headache, Difficulty Speaking, Sensitivity to Light, Difficulty Remembering, Panic Attacks, Drowsiness, Feeling in a "Fog", Feeling Slowed Down, Difficulty Concentrating, Dizziness
Headache, Difficulty Speaking, Sensitivity to Light, Difficulty Remembering, Panic Attacks, Drowsiness, Feeling in a "Fog", Difficulty Concentrating, Dizziness
Headache, Difficulty Speaking, Sensitivity to Light, Difficulty Remembering, Panic Attacks, Drowsiness, Feeling in a "Fog", Feeling Slowed Down, Difficulty Concentrating, Dizziness
Headache, Difficulty Speaking, Sensitivity to Light, Difficulty Remembering, Drowsiness, Feeling in a "Fog", Feeling Slowed Down, Dizziness
Headache, Sensitivity to Light, Difficulty Remembering, Drowsiness, Feeling in a "Fog", Feeling Slowed Down, Difficulty Concentrating, Dizziness
Headache, Difficulty Speaking, Sensitivity to Light, Panic Attacks, Drowsiness, Feeling in a "Fog", Feeling Slowed Down, Reduced Breathing Rate, Difficulty Concentrating, Dizziness
Headache, Difficulty Speaking, Difficulty Remembering, Drowsiness, Feeling in a "Fog", Reduced Breathing Rate, Difficulty Concentrating, Dizziness
Headache, Difficulty Speaking, Sensitivity to Light, Difficulty Remembering, Drowsiness, Feeling in a "Fog", Feeling Slowed Down, Reduced Breathing Rate, Difficulty Concentrating, Dizziness
Headache, Difficulty Speaking, Sensitivity to Light, Difficulty Remembering, Drowsiness, Feeling in a "Fog", Feeling Slowed Down, Reduced Breathing Rate, Difficulty Concentrating, Dizziness
Headache, Difficulty Speaking, Sensitivity to Light, Difficulty Remembering, Feeling in a "Fog", Feeling Slowed Down, Difficulty Concentrating, Dizziness
Headache, Sensitivity to Light, Difficulty Remembering, Feeling in a "Fog", Feeling Slowed Down, Difficulty Concentrating, Dizziness
Headache, Sensitivity to Light, Difficulty Remembering, Feeling in a "Fog", Difficulty Concentrating, Dizziness
Headache, Difficulty Speaking, Sensitivity to Light, Difficulty Remembering, Panic Attacks, Drowsiness, Reduced Breathing Rate, Difficulty Concentrating, Dizziness
Headache, Difficulty Speaking, Sensitivity to Light, Difficulty Remembering, Drowsiness, Feeling in a "Fog", Feeling Slowed Down, Difficulty Concentrating, Dizziness
Headache, Difficulty Speaking, Sensitivity to Light, Difficulty Remembering, Panic Attacks, Drowsiness, Feeling in a "Fog", Feeling Slowed Down, Difficulty Concentrating, Dizziness
Headache, Difficulty Speaking, Sensitivity to Light, Difficulty Remembering, Drowsiness, Feeling in a "Fog", Difficulty Concentrating, Dizziness
Headache, Difficulty Speaking, Sensitivity to Light, Difficulty Remembering, Feeling in a "Fog", Feeling Slowed Down, Difficulty Concentrating, Dizziness
Headache, Difficulty Speaking, Sensitivity to Light, Difficulty Remembering, Drowsiness, Feeling in a "Fog", Difficulty Concentrating, Dizziness
Headache, Difficulty Speaking, Sensitivity to Light, Difficulty Remembering, Drowsiness, Feeling in a "Fog", Difficulty Concentrating, Dizziness
Headache, Difficulty Speaking, Sensitivity to Light, Difficulty Remembering, Drowsiness, Feeling in a "Fog", Feeling Slowed Down, Difficulty Concentrating, Dizziness
Headache, Difficulty Speaking, Sensitivity to Light, Difficulty Remembering, Drowsiness, Feeling in a "Fog", Feeling Slowed Down, Difficulty Concentrating, Dizziness
Headache, Difficulty Speaking, Sensitivity to Light, Difficulty Remembering, Drowsiness, Feeling in a "Fog", Feeling Slowed Down, Difficulty Concentrating, Dizziness
Headache, Difficulty Speaking, Sensitivity to Light, Difficulty Remembering, Panic Attacks, Drowsiness, Feeling in a "Fog", Feeling Slowed Down, Difficulty Concentrating, Dizziness
Headache, Sensitivity to Light, Difficulty Remembering, Drowsiness, Feeling in a "Fog", Difficulty Concentrating, Dizziness
Headache, Difficulty Speaking, Sensitivity to Light, Difficulty Remembering, Panic Attacks, Drowsiness, Feeling in a "Fog", Feeling Slowed Down, Difficulty Concentrating, Dizziness
Headache, Difficulty Speaking, Sensitivity to Light, Difficulty Remembering, Drowsiness, Feeling in a "Fog", Feeling Slowed Down, Difficulty Concentrating, Dizziness
Headache, Difficulty Speaking, Sensitivity to Light, Difficulty Remembering, Panic Attacks, Drowsiness, Feeling in a "Fog", Feeling Slowed Down, Difficulty Concentrating, Dizziness
Headache, Difficulty Speaking, Sensitivity to Light, Drowsiness, Feeling in a "Fog", Difficulty Concentrating, Dizziness
Headache, Difficulty Speaking, Sensitivity to Light, Difficulty Remembering, Drowsiness, Feeling in a "Fog", Feeling Slowed Down, Difficulty Concentrating, Dizziness
Headache, Difficulty Speaking, Sensitivity to Light, Difficulty Remembering, Panic Attacks, Drowsiness, Feeling in a "Fog", Feeling Slowed Down, Difficulty Concentrating, Dizziness
Headache, Difficulty Speaking, Sensitivity to Light, Difficulty Remembering, Drowsiness, Feeling in a "Fog", Feeling Slowed Down, Reduced Breathing Rate, Difficulty Concentrating, Dizziness
Headache, Difficulty Speaking, Sensitivity to Light, Difficulty Remembering, Drowsiness, Feeling in a "Fog", Feeling Slowed Down, Difficulty Concentrating, Dizziness
Headache, Difficulty Speaking, Sensitivity to Light, Difficulty Remembering, Panic Attacks, Drowsiness, Feeling in a "Fog", Feeling Slowed Down, Dizziness
Headache, Difficulty Speaking, Sensitivity to Light, Difficulty Remembering, Drowsiness, Feeling in a "Fog", Feeling Slowed Down, Reduced Breathing Rate, Difficulty Concentrating, Dizziness
Headache, Sensitivity to Light, Difficulty Remembering, Drowsiness
Headache, Difficulty Speaking, Sensitivity to Light, Difficulty Remembering, Drowsiness, Feeling in a "Fog", Feeling Slowed Down, Difficulty Concentrating, Dizziness
Headache, Sensitivity to Light, Difficulty Remembering, Drowsiness, Feeling in a "Fog", Feeling Slowed Down, Difficulty Concentrating, Dizziness
Headache, Sensitivity to Light, Feeling in a "Fog", Feeling Slowed Down, Difficulty Concentrating, Dizziness
Headache, Difficulty Speaking, Sensitivity to Light, Difficulty Remembering, Drowsiness, Feeling in a "Fog", Feeling Slowed Down, Difficulty Concentrating, Dizziness
Headache, Difficulty Speaking, Sensitivity to Light, Difficulty Remembering, Drowsiness, Feeling in a "Fog", Feeling Slowed Down, Difficulty Concentrating, Dizziness
Headache, Difficulty Speaking, Sensitivity to Light, Difficulty Remembering, Drowsiness, Feeling Slowed Down, Difficulty Concentrating, Dizziness
Headache, Difficulty Speaking, Sensitivity to Light, Difficulty Remembering, Drowsiness, Feeling in a "Fog", Feeling Slowed Down, Difficulty Concentrating, Dizziness
Headache, Sensitivity to Light, Difficulty Remembering, Drowsiness, Feeling in a "Fog", Feeling Slowed Down, Difficulty Concentrating, Dizziness
Headache, Difficulty Speaking, Sensitivity to Light, Difficulty Remembering, Panic Attacks, Drowsiness, Feeling in a "Fog", Feeling Slowed Down, Difficulty Concentrating, Dizziness
Headache, Difficulty Speaking, Sensitivity to Light, Difficulty Remembering, Drowsiness, Feeling in a "Fog", Feeling Slowed Down, Difficulty Concentrating, Dizziness
Hives (Rash), Headache, Difficulty Speaking, Sensitivity to Light, Difficulty Remembering, Drowsiness, Difficulty Concentrating, Dizziness
Headache, Difficulty Speaking, Sensitivity to Light, Difficulty Remembering, Drowsiness, Feeling in a "Fog", Feeling Slowed Down, Difficulty Concentrating, Dizziness
Headache, Difficulty Speaking, Sensitivity to Light, Difficulty Remembering, Panic Attacks, Drowsiness, Feeling in a "Fog", Feeling Slowed Down
Headache, Difficulty Speaking, Sensitivity to Light, Difficulty Remembering, Panic Attacks, Drowsiness, Feeling Slowed Down, Reduced Breathing Rate, Difficulty Concentrating, Dizziness
Headache, Difficulty Speaking, Sensitivity to Light, Difficulty Remembering, Panic Attacks, Drowsiness, Feeling in a "Fog", Reduced Breathing Rate, Difficulty Concentrating, Dizziness
Headache, Sensitivity to Light, Drowsiness, Feeling in a "Fog", Difficulty Concentrating, Dizziness
Headache, Difficulty Speaking, Sensitivity to Light, Difficulty Remembering, Drowsiness, Feeling in a "Fog", Difficulty Concentrating, Dizziness
Headache, Difficulty Speaking, Sensitivity to Light, Difficulty Remembering, Drowsiness, Feeling in a "Fog", Feeling Slowed Down, Difficulty Concentrating, Dizziness
Headache, Difficulty Speaking, Sensitivity to Light, Difficulty Remembering, Panic Attacks, Drowsiness, Feeling in a "Fog", Feeling Slowed Down, Difficulty Concentrating, Dizziness
Headache, Difficulty Speaking, Sensitivity to Light, Difficulty Remembering, Feeling in a "Fog", Feeling Slowed Down, Difficulty Concentrating, Dizziness
Headache, Difficulty Speaking, Sensitivity to Light, Difficulty Remembering, Panic Attacks, Drowsiness, Feeling in a "Fog", Feeling Slowed Down, Reduced Breathing Rate, Difficulty Concentrating, Dizziness
Headache, Difficulty Speaking, Sensitivity to Light, Difficulty Remembering, Panic Attacks, Drowsiness, Feeling in a "Fog", Feeling Slowed Down, Difficulty Concentrating, Dizziness
Headache, Difficulty Speaking, Sensitivity to Light, Difficulty Remembering, Panic Attacks, Drowsiness, Difficulty Concentrating, Dizziness
Headache, Sensitivity to Light, Difficulty Remembering, Feeling in a "Fog", Feeling Slowed Down, Difficulty Concentrating, Dizziness
Headache, Difficulty Speaking, Sensitivity to Light, Difficulty Remembering, Drowsiness, Feeling in a "Fog", Feeling Slowed Down, Difficulty Concentrating, Dizziness
Headache, Difficulty Speaking, Sensitivity to Light, Difficulty Remembering, Feeling Slowed Down, Difficulty Concentrating, Dizziness
Headache, Difficulty Speaking, Sensitivity to Light, Difficulty Remembering, Feeling Slowed Down, Difficulty Concentrating, Dizziness
Headache, Difficulty Speaking, Sensitivity to Light, Difficulty Remembering, Drowsiness, Feeling Slowed Down, Difficulty Concentrating, Dizziness
Headache, Difficulty Speaking, Sensitivity to Light, Difficulty Remembering, Drowsiness, Feeling in a "Fog", Difficulty Concentrating, Dizziness
Headache, Difficulty Speaking, Sensitivity to Light, Difficulty Remembering, Drowsiness, Feeling in a "Fog", Feeling Slowed Down, Reduced Breathing Rate, Difficulty Concentrating, Dizziness
Headache, Difficulty Speaking, Sensitivity to Light, Difficulty Remembering, Drowsiness, Feeling in a "Fog", Feeling Slowed Down, Difficulty Concentrating, Dizziness
Headache, Difficulty Speaking, Sensitivity to Light, Difficulty Remembering, Drowsiness, Feeling in a "Fog", Difficulty Concentrating, Dizziness
Headache, Difficulty Speaking, Sensitivity to Light, Difficulty Remembering, Panic Attacks, Drowsiness, Feeling in a "Fog", Feeling Slowed Down, Difficulty Concentrating, Dizziness
Headache, Difficulty Speaking, Sensitivity to Light, Difficulty Remembering, Panic Attacks, Drowsiness, Feeling in a "Fog", Feeling Slowed Down, Reduced Breathing Rate, Difficulty Concentrating, Dizziness
Headache, Difficulty Speaking, Sensitivity to Light, Difficulty Remembering, Drowsiness, Feeling in a "Fog", Feeling Slowed Down, Reduced Breathing Rate, Difficulty Concentrating, Dizziness
Headache, Sensitivity to Light, Difficulty Remembering, Drowsiness, Feeling in a "Fog", Feeling Slowed Down, Difficulty Concentrating, Dizziness
Headache, Sensitivity to Light, Difficulty Remembering, Drowsiness, Feeling in a "Fog", Feeling Slowed Down, Difficulty Concentrating, Dizziness
Headache, Sensitivity to Light, Difficulty Remembering, Panic Attacks, Drowsiness, Feeling in a "Fog", Feeling Slowed Down, Difficulty Concentrating, Dizziness
Headache, Difficulty Speaking, Sensitivity to Light, Difficulty Remembering, Drowsiness, Feeling in a "Fog", Feeling Slowed Down, Difficulty Concentrating, Dizziness
Headache, Feeling in a "Fog", Difficulty Concentrating, Dizziness
Headache, Sensitivity to Light, Difficulty Remembering, Drowsiness, Feeling in a "Fog", Difficulty Concentrating, Dizziness
Headache, Difficulty Speaking, Sensitivity to Light, Difficulty Remembering, Panic Attacks, Drowsiness, Feeling in a "Fog", Feeling Slowed Down, Reduced Breathing Rate, Difficulty Concentrating, Dizziness
Headache, Difficulty Speaking, Sensitivity to Light, Difficulty Remembering, Panic Attacks, Drowsiness, Feeling in a "Fog", Feeling Slowed Down, Difficulty Concentrating, Dizziness
Headache, Difficulty Speaking, Sensitivity to Light, Difficulty Remembering, Panic Attacks, Drowsiness, Feeling in a "Fog", Feeling Slowed Down, Reduced Breathing Rate, Difficulty Concentrating, Dizziness
Headache, Sensitivity to Light, Difficulty Remembering, Drowsiness, Difficulty Concentrating, Dizziness
Headache, Difficulty Speaking, Sensitivity to Light, Difficulty Remembering, Panic Attacks, Drowsiness, Feeling in a "Fog", Feeling Slowed Down, Reduced Breathing Rate, Difficulty Concentrating, Dizziness
Headache, Sensitivity to Light, Difficulty Remembering, Drowsiness, Feeling in a "Fog", Feeling Slowed Down, Difficulty Concentrating, Dizziness
Hives (Rash), Headache, Difficulty Speaking, Sensitivity to Light, Difficulty Remembering, Drowsiness, Feeling in a "Fog", Difficulty Concentrating, Dizziness
Headache, Difficulty Speaking, Sensitivity to Light, Difficulty Remembering, Drowsiness, Feeling in a "Fog", Feeling Slowed Down, Difficulty Concentrating, Dizziness
Headache, Difficulty Speaking, Sensitivity to Light, Difficulty Remembering, Drowsiness, Feeling in a "Fog", Difficulty Concentrating, Dizziness
Headache, Difficulty Speaking, Sensitivity to Light, Difficulty Remembering, Drowsiness, Feeling in a "Fog", Reduced Breathing Rate, Difficulty Concentrating, Dizziness
Difficulty Speaking, Sensitivity to Light, Difficulty Remembering, Drowsiness, Feeling in a "Fog", Feeling Slowed Down, Difficulty Concentrating, Dizziness
Headache, Difficulty Speaking, Sensitivity to Light, Difficulty Remembering, Panic Attacks, Drowsiness, Feeling in a "Fog", Feeling Slowed Down, Reduced Breathing Rate, Difficulty Concentrating, Dizziness
Headache, Difficulty Speaking, Sensitivity to Light, Difficulty Remembering, Drowsiness, Feeling in a "Fog", Difficulty Concentrating, Dizziness
Headache, Difficulty Speaking, Sensitivity to Light, Difficulty Remembering, Panic Attacks, Feeling in a "Fog", Feeling Slowed Down, Difficulty Concentrating, Dizziness
Headache, Difficulty Speaking, Sensitivity to Light, Difficulty Remembering, Drowsiness, Feeling in a "Fog", Feeling Slowed Down, Reduced Breathing Rate, Difficulty Concentrating, Dizziness
Headache, Sensitivity to Light, Difficulty Remembering, Feeling in a "Fog", Feeling Slowed Down, Difficulty Concentrating, Dizziness
Headache, Difficulty Speaking, Sensitivity to Light, Difficulty Remembering, Panic Attacks, Drowsiness, Feeling in a "Fog", Feeling Slowed Down, Difficulty Concentrating, Dizziness
Headache, Difficulty Speaking, Difficulty Remembering, Drowsiness, Feeling in a "Fog", Feeling Slowed Down, Difficulty Concentrating, Dizziness
Headache, Difficulty Speaking, Sensitivity to Light, Difficulty Remembering, Drowsiness, Feeling in a "Fog", Feeling Slowed Down, Difficulty Concentrating, Dizziness
Headache, Difficulty Speaking, Sensitivity to Light, Difficulty Remembering, Feeling in a "Fog", Feeling Slowed Down, Difficulty Concentrating, Dizziness
Headache, Difficulty Speaking, Sensitivity to Light, Difficulty Remembering, Drowsiness, Feeling in a "Fog", Feeling Slowed Down, Reduced Breathing Rate, Difficulty Concentrating, Dizziness
Headache, Difficulty Remembering, Feeling in a "Fog", Difficulty Concentrating, Dizziness
Headache, Difficulty Speaking, Sensitivity to Light, Difficulty Remembering, Drowsiness, Feeling in a "Fog", Feeling Slowed Down, Difficulty Concentrating, Dizziness
Headache, Difficulty Speaking, Sensitivity to Light, Difficulty Remembering, Drowsiness, Feeling Slowed Down, Difficulty Concentrating, Dizziness
Headache, Difficulty Speaking, Sensitivity to Light, Difficulty Remembering, Drowsiness, Feeling in a "Fog", Feeling Slowed Down, Reduced Breathing Rate, Difficulty Concentrating, Dizziness
Headache, Difficulty Speaking, Sensitivity to Light, Difficulty Remembering, Panic Attacks, Drowsiness, Feeling in a "Fog", Feeling Slowed Down, Difficulty Concentrating, Dizziness
Headache, Sensitivity to Light, Difficulty Remembering, Dizziness
Headache, Difficulty Speaking, Sensitivity to Light, Difficulty Remembering, Drowsiness, Feeling in a "Fog", Feeling Slowed Down, Difficulty Concentrating, Dizziness
Headache, Difficulty Speaking, Sensitivity to Light, Difficulty Remembering, Drowsiness, Feeling Slowed Down, Difficulty Concentrating, Dizziness
Headache, Difficulty Speaking, Sensitivity to Light, Difficulty Remembering, Panic Attacks, Drowsiness, Feeling in a "Fog", Feeling Slowed Down, Reduced Breathing Rate, Difficulty Concentrating, Dizziness
Headache, Difficulty Speaking, Sensitivity to Light, Difficulty Remembering, Drowsiness, Feeling in a "Fog", Feeling Slowed Down, Reduced Breathing Rate, Difficulty Concentrating, Dizziness
Headache, Difficulty Speaking, Sensitivity to Light, Difficulty Remembering, Drowsiness, Feeling in a "Fog", Feeling Slowed Down, Difficulty Concentrating, Dizziness
Headache, Difficulty Speaking, Sensitivity to Light, Difficulty Remembering, Panic Attacks, Drowsiness, Feeling in a "Fog", Feeling Slowed Down, Difficulty Concentrating, Dizziness
Headache, Difficulty Speaking, Sensitivity to Light, Difficulty Remembering, Feeling in a "Fog", Feeling Slowed Down, Difficulty Concentrating, Dizziness
Headache, Difficulty Speaking, Sensitivity to Light, Difficulty Remembering, Feeling in a "Fog", Difficulty Concentrating, Dizziness

## Sheet: Sheet3
Timestamp	I consent to take part in this study	What age are you?	What is your gender?	What is your level of education?	Are you currently registered as a rugby player with the IRFU?	If yes, are you with a club or a school?	Where is your Club/School Located?	[How many years have you been playing Rugby?]	What position do you play? Choose One [Front Row]	What position do you play? Choose One [Lock]	What position do you play? Choose One [Loose Forward]	What position do you play? Choose One [Scrumhalf]	What position do you play? Choose One [Outhalf ]	What position do you play? Choose One [Centre]	What position do you play? Choose One [Back-Three]	[How many times have you suspected that you were concussed while playing rugby? ]	[How many times were you medically diagnosed with a concussion while playing rugby?]	Have you ever received information on Concussion?	If you have received education about concussion, how was the information presented? Please select all that apply.	There is a possible risk of death if a second concussion occurs before the first one has healed	Running everyday does little to improve cardiovascular health	People who have had one concussion are more likely to have another concussion	Rugby boots help players’ feet grip the playing surface	In order to be diagnosed with a concussion, you have to be knocked out	A concussion can only occur if there is a direct hit to the head	Being knocked unconscious always causes permanent damage to the brain	Symptoms of a concussion can last for several weeks	Sometimes a second concussion can help a person remember things that were forgotten after the first concussion	Weightlifting helps to tone and/or build muscle	After a concussion occurs, brain imaging (e.g., CAT Scan, MRI, X-Ray, etc.) typically shows visible physical damage	If you receive one concussion and you have never had a concussion before, you will become less intelligent	After 10 days, symptoms of a concussion are usually completely gone	After a concussion, people can forget who they are and not recognize others but be perfect in every other way	Secondary school students and College students tend to be the same age	Concussions can sometimes lead to emotional disruptions	An athlete who gets knocked out after getting a concussion is experiencing a coma	There is rarely a risk to long-term health and well-being from multiple concussions	SCENARIO 1: While playing in a game, Player Q and Player X collide with each other and each suffers a concussion. Player Q has never had a concussion in the past. Player X has had 4 concussions in the past. [It is likely that Player Q’s concussion will affect his long-term health and well-being.]	SCENARIO 1: While playing in a game, Player Q and Player X collide with each other and each suffers a concussion. Player Q has never had a concussion in the past. Player X has had 4 concussions in the past. [It is likely that Player X’s concussion will affect his long-term health and well-being]	SCENARIO 2: Player F suffered a concussion in a game. She continued to play in the same game despite the fact that she continued to feel the effects of the concussion. [Even though Player F is still experiencing the effects of the concussion, her performance will be the same as it would be had she not suffered a concussion.]	I would continue playing a sport while also having a headache that resulted from a minor concussion			I feel that coaches need to be extremely cautious when determining whether an athlete should return to play			I feel that mouthguards protect teeth from being damaged or knocked out
2023-07-26 13:38:13	Yes	18-24	Female	3rd level	Yes	Club	Leinster	6-10				Position				1-2	1-2	No	Consent form required for participation, Education from my coach, Education from my parents, Web based resource (i.e. Head-Up), IRFU Guide to Concussion Card	1	FALSE	0	1	1	1	1	1	1	TRUE	1	0	1	1	TRUE	1	0	0	1	1	1	Disagree	4	4	Strongly Agree	5	5	Agree	2	2
2023-07-26 14:51:51	Yes	25-34	Male	Post Graduate	Yes	Club	Munster	11-15			Position					6-10	3-5	Yes	Education from my coach, Education from a medical provider (i.e. Athletic Trainer, Doctor), Web based resource (i.e. Head-Up), IRFU Guide to Concussion Card	1	FALSE	0	1	1	1	1	1	1	TRUE	1	1	1	0	FALSE	1	0	1	1	1	1	Disagree	4	4	Strongly Agree	5	5	Strongly Agree	1	1
2023-07-27 11:31:32	Yes	25-34	Male	3rd level	Yes	Club	Leinster	6-10							Position	1-2	1-2	Yes	Education from a medical provider (i.e. Athletic Trainer, Doctor)	1	FALSE	1	1	1	1	1	1	1	TRUE	1	1	1	1	FALSE	1	0	1	1	1	1	Disagree	4	4	Strongly Agree	5	5	Strongly Agree	1	1
2023-07-27 12:46:10	Yes	25-34	Male	Post Graduate	Yes	Club	Leinster	>15						Position		6-10	3-5	Yes	Education from my coach, Education from my parents, Education from a medical provider (i.e. Athletic Trainer, Doctor)	1	FALSE	1	1	1	1	1	1	1	TRUE	0	1	1	1	FALSE	0	1	1	1	1	1	Neutral	3	3	Agree	4	4	Agree	2	2
2023-07-28 08:36:49	Yes	18-24	Female	3rd level	Yes	Club	Munster	3-5	Position							1-2	1-2	Yes	Consent form required for participation, Education from my parents, Web based resource (i.e. Head-Up), IRFU Guide to Concussion Card	1	FALSE	1	1	0	1	1	1	1	TRUE	0	1	1	0	FALSE	1	0	1	1	1	1	Disagree	4	4	Strongly Agree	5	5	Neutral	3	3
2023-07-28 18:45:45	Yes	25-34	Male	3rd level	Yes	Club	Munster	6-10	Position							3-5	3-5	Yes	Web based resource (i.e. Head-Up), Magazines or other print material, IRFU Guide to Concussion Card	1	FALSE	0	1	1	1	1	1	1	TRUE	0	0	0	0	FALSE	1	1	1	1	1	1	Strongly Disagree	5	5	Strongly Agree	5	5	Strongly Agree	1	1
2023-07-28 18:52:56	Yes	25-34	Male	3rd level	Yes	Club	Munster	>15	Position							3-5	0	Yes	IRFU Guide to Concussion Card	1	TRUE	1	1	1	1	1	1	1	TRUE	1	1	0	0	FALSE	1	1	1	0	1	1	Neutral	3	3	Strongly Agree	5	5	Strongly Agree	1	1
2023-07-28 18:53:31	Yes	18-24	Male	3rd level	Yes	Club	Munster	6-10			Position					1-2	1-2	Yes	Education from my coach, Education from a medical provider (i.e. Athletic Trainer, Doctor)	1	FALSE	1	1	1	1	0	1	1	TRUE	0	1	1	0	FALSE	1	0	1	1	1	1	Strongly Disagree	5	5	Strongly Agree	5	5	Strongly Agree	1	1
2023-07-28 19:57:00	Yes	25-34	Male	Secondary	Yes	Club	Munster	>15							Position	3-5	1-2	Yes	Education from a medical provider (i.e. Athletic Trainer, Doctor), IRFU Guide to Concussion Card	0	TRUE	0	1	1	0	1	1	1	TRUE	0	1	1	1	FALSE	1	0	0	1	1	1	Strongly Agree	1	1	Agree	4	4	Agree	2	2
2023-07-28 21:48:00	Yes	25-34	Male	Post Graduate	Yes	Club	Munster	>15	Position							6-10	3-5	Yes	Consent form required for participation, Education from a medical provider (i.e. Athletic Trainer, Doctor), IRFU Guide to Concussion Card	1	FALSE	0	1	1	1	0	1	1	TRUE	0	1	0	0	FALSE	1	0	1	0	1	1	Strongly Disagree	5	5	Strongly Agree	5	5	Strongly Agree	1	1
2023-07-29 09:23:39	Yes	18-24	Male	3rd level	Yes	Club	Munster	11-15			Position					0	0	Yes	Education from my coach, Education from my parents, Education from a medical provider (i.e. Athletic Trainer, Doctor), Magazines or other print material, IRFU Guide to Concussion Card	0	FALSE	1	1	1	1	0	1	1	TRUE	1	1	0	0	FALSE	1	1	1	1	1	1	Disagree	4	4	Strongly Agree	5	5	Strongly Agree	1	1
2023-07-29 20:45:56	Yes	25-34	Male	3rd level	Yes	Club	Munster	11-15							Position	1-2	0	Yes	Consent form required for participation, Education from my coach, Education from my parents, Education from a medical provider (i.e. Athletic Trainer, Doctor), Web based resource (i.e. Head-Up), Magazines or other print material, IRFU Guide to Concussion Card	1	FALSE	1	1	1	1	1	1	1	TRUE	0	1	0	0	FALSE	1	0	1	1	1	1	Disagree	4	4	Agree	4	4	Strongly Agree	1	1
2023-07-29 21:49:08	Yes	25-34	Male	3rd level	Yes	Club	Munster	11-15							Position	1-2	1-2	Yes	Education from a medical provider (i.e. Athletic Trainer, Doctor), IRFU Guide to Concussion Card	1	FALSE	1	1	1	1	1	1	1	TRUE	0	1	0	1	TRUE	1	0	1	1	1	1	Agree	2	2	Strongly Agree	5	5	Agree	2	2
2023-07-29 23:52:43	Yes	18-24	Male	Post Graduate	Yes	Club	Munster	6-10			Position					>10	6-10	Yes	Education from a medical provider (i.e. Athletic Trainer, Doctor), Web based resource (i.e. Head-Up), Magazines or other print material, IRFU Guide to Concussion Card	1	FALSE	1	1	1	1	1	1	1	TRUE	0	1	1	0	FALSE	1	0	1	1	1	1	Agree	2	2	Agree	4	4	Strongly Agree	1	1
2023-08-01 14:57:19	Yes	18-24	Male	3rd level	Yes	Club	Leinster	6-10			Position					3-5	1-2	Yes	Education from my coach, Education from my parents, Education from a medical provider (i.e. Athletic Trainer, Doctor), Web based resource (i.e. Head-Up), IRFU Guide to Concussion Card	1	FALSE	1	1	0	0	1	1	0	FALSE	1	1	1	0	FALSE	1	0	1	1	0	1	Disagree	4	4	Strongly Agree	5	5	Disagree	4	4
2023-08-01 19:08:49	Yes	18-24	Male	3rd level	Yes	Club	Connacht	>15						Position		3-5	1-2	Yes	Education from a medical provider (i.e. Athletic Trainer, Doctor), Web based resource (i.e. Head-Up), IRFU Guide to Concussion Card	1	FALSE	1	1	1	1	1	1	1	TRUE	1	1	1	0	FALSE	1	0	1	1	1	1	Strongly Disagree	5	5	Strongly Agree	5	5	Agree	2	2
2023-08-01 19:16:01	Yes	18-24	Male	3rd level	Yes	Club	Connacht	>15		Position						3-5	0	Yes	Education from my coach, Education from my parents, IRFU Guide to Concussion Card	1	FALSE	1	1	1	1	1	1	1	TRUE	1	1	1	1	FALSE	1	0	1	1	0	1	Disagree	4	4	Agree	4	4	Strongly Agree	1	1
2023-08-01 19:27:16	Yes	25-34	Male	3rd level	Yes	Club	Connacht	11-15			Position					1-2	1-2	Yes	Education from my coach, Education from a medical provider (i.e. Athletic Trainer, Doctor), IRFU Guide to Concussion Card	1	FALSE	0	1	1	1	1	1	1	TRUE	0	1	0	0	FALSE	1	0	1	1	1	1	Neutral	3	3	Strongly Agree	5	5	Strongly Agree	1	1
2023-08-01 19:31:04	Yes	25-34	Male	Post Graduate	Yes	Club	Connacht	6-10	Position							1-2	0	Don't know		1	FALSE	1	1	1	1	1	1	1	TRUE	1	1	1	0	FALSE	1	1	1	0	0	1	Neutral	3	3	Agree	4	4	Strongly Agree	1	1
2023-08-01 19:34:08	Yes	25-34	Male	3rd level	Yes	Club	Connacht	6-10						Position		3-5	0	Yes	Magazines or other print material, IRFU Guide to Concussion Card, A poster in a waiting room	1	FALSE	1	1	1	1	1	1	1	TRUE	0	1	1	0	FALSE	1	1	1	1	1	1	Neutral	3	3	Strongly Agree	5	5	Agree	2	2
2023-08-01 20:02:40	Yes	18-24	Male	3rd level	Yes	Club	Connacht	11-15				Position				3-5	0	Yes	Education from a medical provider (i.e. Athletic Trainer, Doctor), IRFU Guide to Concussion Card	1	FALSE	0	1	1	1	1	1	1	FALSE	1	1	1	1	FALSE	1	0	1	1	1	1	Agree	2	2	Strongly Agree	5	5	Strongly Agree	1	1
2023-08-02 09:08:57	Yes	35-44	Male	Post Graduate	Yes	Club	Munster	6-10	Position							3-5	1-2	Yes	Education from a medical provider (i.e. Athletic Trainer, Doctor), IRFU Guide to Concussion Card	1	FALSE	1	1	1	1	1	1	1	TRUE	1	1	1	1	FALSE	1	0	1	1	1	1	Disagree	4	4	Strongly Agree	5	5	Strongly Agree	1	1
2023-08-02 10:57:13	Yes	18-24	Male	3rd level	Yes	Club	Munster	11-15						Position		1-2	0	Yes	Education from my coach, Education from my parents, Education from a medical provider (i.e. Athletic Trainer, Doctor), Web based resource (i.e. Head-Up), IRFU Guide to Concussion Card	1	FALSE	0	1	1	1	1	1	1	TRUE	0	1	0	1	FALSE	1	0	1	0	1	1	Neutral	3	3	Strongly Agree	5	5	Strongly Agree	1	1
2023-08-02 10:59:43	Yes	18-24	Male	Secondary	Yes	Club	Munster	11-15							Position	6-10	0	Yes	Consent form required for participation, Education from my coach, Education from a medical provider (i.e. Athletic Trainer, Doctor)	1	FALSE	1	1	1	1	1	1	1	TRUE	1	1	0	1	FALSE	1	0	1	1	1	1	Strongly Disagree	5	5	Agree	4	4	Agree	2	2
2023-08-02 11:18:46	Yes	18-24	Male	Secondary	Yes	Club	Munster	11-15		Position						0	0	Yes	Web based resource (i.e. Head-Up)	1	FALSE	0	1	1	1	1	1	1	TRUE	1	1	0	0	FALSE	0	0	1	1	0	1	Strongly Disagree	5	5	Strongly Agree	5	5	Strongly Agree	1	1
2023-08-02 11:23:52	Yes	25-34	Male	3rd level	Yes	Club	Munster	6-10		Position						3-5	0	Yes	Education from my coach, Education from my parents	1	FALSE	0	1	1	0	1	0	1	TRUE	0	1	1	0	FALSE	1	0	1	1	1	1	Neutral	3	3	Agree	4	4	Agree	2	2
2023-08-02 11:51:59	Yes	35-44	Male	3rd level	Yes	Club	Munster	>15	Position							3-5	3-5	Yes	Education from a medical provider (i.e. Athletic Trainer, Doctor), IRFU Guide to Concussion Card	1	FALSE	0	1	1	0	1	1	1	TRUE	0	1	1	0	FALSE	1	1	1	1	0	1	Strongly Agree	1	1	Strongly Agree	5	5	Agree	2	2
2023-08-02 12:14:24	Yes	35-44	Male	Post Graduate	Yes	Club	Munster	>15	Position							1-2	0	Yes	Consent form required for participation, Education from my coach, Magazines or other print material	1	FALSE	1	1	1	1	1	1	1	TRUE	1	1	0	0	FALSE	1	0	1	1	1	1	Strongly Disagree	5	5	Strongly Agree	5	5	Strongly Agree	1	1
2023-08-02 12:44:27	Yes	25-34	Male	3rd level	Yes	Club	Ulster	>15	Position							3-5	1-2	Yes	Education from my coach, Education from a medical provider (i.e. Athletic Trainer, Doctor), Web based resource (i.e. Head-Up)	1	FALSE	1	1	1	1	1	1	1	TRUE	0	1	0	1	FALSE	1	0	1	1	1	1	Disagree	4	4	Strongly Agree	5	5	Agree	2	2
2023-08-02 12:57:37	Yes	25-34	Male	3rd level	Yes	Club	Ulster	6-10		Position						3-5	1-2	Yes	Hospital leaflet following A&E visit 48 hour post game after experiencing latent concussion symptoms	1	FALSE	0	1	1	1	1	1	1	TRUE	1	1	1	0	FALSE	1	1	1	1	1	1	Neutral	3	3	Strongly Agree	5	5	Agree	2	2
2023-08-02 13:02:30	Yes	18-24	Male	3rd level	Yes	Club	Munster	1-2							Position	3-5	0	No		1	FALSE	1	1	1	1	0	1	1	TRUE	0	1	0	1	FALSE	1	0	1	1	1	1	Strongly Agree	1	1	Agree	4	4	Strongly Agree	1	1
2023-08-02 13:05:11	Yes	25-34	Male	3rd level	Yes	Club	Ulster	6-10	Position							3-5	0	Yes	Education from a medical provider (i.e. Athletic Trainer, Doctor)	1	FALSE	1	1	1	1	1	1	1	TRUE	0	1	0	0	FALSE	1	0	1	1	1	1	Agree	2	2	Strongly Agree	5	5	Strongly Agree	1	1
2023-08-02 13:18:41	Yes	25-34	Male	3rd level	Yes	Club	Ulster	3-5	Position							1-2	0	Yes	Education from my coach	1	FALSE	1	1	1	0	1	1	1	TRUE	0	1	1	0	TRUE	1	0	1	1	1	1	Agree	2	2	Agree	4	4	Strongly Agree	1	1
2023-08-02 13:50:28	Yes	25-34	Male	3rd level	Yes	Club	Ulster	6-10		Position						1-2	0	Yes	Education from my coach, Education from a medical provider (i.e. Athletic Trainer, Doctor), Web based resource (i.e. Head-Up), IRFU Guide to Concussion Card	0	FALSE	1	1	1	1	0	1	1	TRUE	1	1	0	1	FALSE	1	0	1	1	1	1	Strongly Disagree	5	5	Strongly Agree	5	5	Strongly Agree	1	1
2023-08-02 13:58:50	Yes	18-24	Male	3rd level	Yes	Club	Munster	11-15		Position						1-2	0	Yes	Education from a medical provider (i.e. Athletic Trainer, Doctor), Web based resource (i.e. Head-Up)	1	FALSE	1	1	1	1	1	1	1	TRUE	0	1	0	1	FALSE	0	0	1	0	0	1	Agree	2	2	Strongly Agree	5	5	Agree	2	2
2023-08-02 14:14:17	Yes	25-34	Male	Post Graduate	Yes	Club	Ulster	>15							Position	6-10	0	No	Education from my coach	1	FALSE	1	1	1	1	1	1	1	TRUE	1	1	1	0	FALSE	1	0	1	1	1	1	Disagree	4	4	Agree	4	4	Agree	2	2
2023-08-02 14:56:11	Yes	18-24	Male	Secondary	Yes	Club	Munster	>15						Position		3-5	1-2	No	Web based resource (i.e. Head-Up)	1	FALSE	1	0	1	1	1	1	0	TRUE	1	1	1	0	FALSE	1	1	1	0	1	1	Disagree	4	4	Agree	4	4	Strongly Disagree	5	5
2023-08-02 15:11:15	Yes	18-24	Male	3rd level	Yes	Club	Munster	6-10			Position					1-2	0	Yes	Web based resource (i.e. Head-Up)	1	FALSE	0	1	1	1	1	1	1	TRUE	0	1	1	0	FALSE	0	0	0	1	1	1	Disagree	4	4	Strongly Agree	5	5	Strongly Disagree	5	5
2023-08-02 15:30:15	Yes	16-18	Male	Secondary	Yes	Club	Munster	6-10		Position						0	0	Don't know	Education from my parents	1	TRUE	0	1	1	0	1	0	1	TRUE	0	1	1	1	FALSE	0	0	1	0	0	1	Neutral	3	3	Strongly Agree	5	5	Agree	2	2
2023-08-02 15:37:20	Yes	35-44	Male	Post Graduate	Yes	Club	Ulster	>15		Position						1-2	0	Yes	Consent form required for participation, Education from my coach, Education from my parents, Education from a medical provider (i.e. Athletic Trainer, Doctor), Web based resource (i.e. Head-Up), Magazines or other print material, IRFU Guide to Concussion Card	1	FALSE	1	1	1	1	0	1	0	TRUE	1	1	1	0	FALSE	1	0	0	0	1	1	Agree	2	2	Strongly Agree	5	5	Strongly Agree	1	1
2023-08-02 15:54:31	Yes	25-34	Male	Post Graduate	Yes	Club	Ulster	6-10	Position							1-2	0	No		1	FALSE	0	1	1	0	1	1	1	TRUE	0	1	1	1	FALSE	1	0	1	1	1	1	Disagree	4	4	Strongly Agree	5	5	Agree	2	2
2023-08-02 16:23:41	Yes	25-34	Male	3rd level	Yes	Club	Connacht	>15			Position					0	0	Yes	Consent form required for participation, Education from my coach, Education from my parents, Education from a medical provider (i.e. Athletic Trainer, Doctor), Web based resource (i.e. Head-Up), Magazines or other print material, IRFU Guide to Concussion Card	1	FALSE	1	1	1	1	1	1	1	TRUE	1	1	1	0	FALSE	1	0	1	1	0	1	Strongly Disagree	5	5	Strongly Agree	5	5	Strongly Agree	1	1
2023-08-02 17:43:12	Yes	25-34	Male	3rd level	Yes	Club	Munster	0-1		Position						0	0	Yes	Education from my coach, Education from a medical provider (i.e. Athletic Trainer, Doctor)	0	FALSE	1	1	1	1	1	1	1	TRUE	1	1	0	1	FALSE	1	0	1	1	0	1	Disagree	4	4	Strongly Agree	5	5	Agree	2	2
2023-08-02 18:56:30	Yes	18-24	Male	3rd level	Yes	Club	Ulster	>15							Position	1-2	1-2	Yes	Web based resource (i.e. Head-Up), IRFU Guide to Concussion Card	1	FALSE	1	1	1	0	1	1	1	TRUE	1	1	1	0	FALSE	1	0	1	1	1	1	Agree	2	2	Neutral	3	3	Strongly Agree	1	1
2023-08-02 20:59:21	Yes	16-18	Male	Secondary	Yes	Club	Munster	6-10	Position							0	0	Yes	Education from my coach	1	FALSE	1	1	1	1	0	1	1	TRUE	0	1	0	0	FALSE	1	0	1	1	1	1	Disagree	4	4	Strongly Agree	5	5	Agree	2	2
2023-08-02 21:25:50	Yes	35-44	Male	Post Graduate	Yes	Club	Ulster	6-10		Position						1-2	0	Yes	Education from my parents, Web based resource (i.e. Head-Up), Magazines or other print material	1	FALSE	0	1	1	1	1	1	1	TRUE	1	1	1	1	FALSE	1	0	1	1	0	1	Neutral	3	3	Agree	4	4	Agree	2	2
2023-08-02 21:33:01	Yes	16-18	Male	Secondary	Yes	Club	Munster	1-2							Position	1-2	0	Yes	Education from a medical provider (i.e. Athletic Trainer, Doctor)	1	TRUE	0	1	1	0	1	1	1	TRUE	0	1	1	0	FALSE	0	0	0	1	1	1	Strongly Disagree	5	5	Strongly Agree	5	5	Strongly Agree	1	1
2023-08-03 01:37:10	Yes	16-18	Male	Secondary	Yes	Club	Munster	6-10	Position							3-5	1-2	No	Web based resource (i.e. Head-Up)	1	FALSE	1	1	1	1	1	1	1	TRUE	0	1	1	0	FALSE	1	0	1	1	1	1	Neutral	3	3	Strongly Agree	5	5	Strongly Agree	1	1
2023-08-03 06:49:57	Yes	25-34	Male	3rd level	Yes	Club	Munster	11-15						Position		0	0	No		1	FALSE	1	1	1	1	1	1	1	TRUE	1	1	1	0	TRUE	1	0	1	1	1	1	Strongly Disagree	5	5	Strongly Agree	5	5	Strongly Agree	1	1
2023-08-03 14:27:31	Yes	25-34	Male	3rd level	Yes	Club	Ulster	>15			Position					6-10	1-2	Yes	Education from a medical provider (i.e. Athletic Trainer, Doctor)	1	FALSE	1	1	1	1	1	1	1	TRUE	0	1	1	0	FALSE	1	0	1	1	1	1	Neutral	3	3	Strongly Agree	5	5	Agree	2	2
2023-08-03 14:33:17	Yes	18-24	Male	Primary	Yes	Club	Connacht	6-10			Position					3-5	1-2	Yes	Consent form required for participation, Education from my coach, Education from my parents, Education from a medical provider (i.e. Athletic Trainer, Doctor), Web based resource (i.e. Head-Up), Magazines or other print material, IRFU Guide to Concussion Card	1	FALSE	1	1	0	0	1	1	0	TRUE	0	1	1	0	FALSE	1	1	1	1	1	1	Disagree	4	4	Strongly Agree	5	5	Neutral	3	3
2023-08-03 18:18:03	Yes	16-17	Male	Secondary	Yes	Club	Munster	11-15		Position						1-2	0	Yes	Education from my coach, Education from my parents, Web based resource (i.e. Head-Up)	1	FALSE	1	1	1	1	1	1	1	TRUE	1	1	0	0	FALSE	1	0	1	1	1	1	Disagree	4	4	Strongly Agree	5	5	Strongly Agree	1	1
2023-08-04 09:00:21	Yes	25-34	Male	3rd level	Yes	Club	Ulster	6-10		Position						0	0	Yes	Web based resource (i.e. Head-Up), Magazines or other print material, Self educated	1	FALSE	1	1	1	1	1	1	1	TRUE	0	1	0	0	FALSE	1	0	1	0	1	1	Disagree	4	4	Strongly Agree	5	5	Strongly Agree	1	1
2023-08-04 09:04:15	Yes	25-34	Male	3rd level	Yes	Club	Ulster	6-10				Position				1-2	1-2	Yes	Web based resource (i.e. Head-Up), IRFU Guide to Concussion Card	1	FALSE	1	1	1	1	1	1	1	TRUE	1	1	0	0	FALSE	1	0	0	1	1	1	Disagree	4	4	Agree	4	4	Agree	2	2
2023-08-04 10:17:50	Yes	18-24	Male	Secondary	Yes	Club	Ulster	6-10		Position						1-2	1-2	Yes	Education from a medical provider (i.e. Athletic Trainer, Doctor)	1	FALSE	1	1	1	0	1	1	1	TRUE	0	1	1	0	FALSE	1	0	1	1	1	1	Neutral	3	3	Strongly Agree	5	5	Strongly Agree	1	1
2023-08-05 21:37:26	Yes	25-34	Male	3rd level	Yes	Club	Leinster	>15							Position	1-2	1-2	Yes	Education from a medical provider (i.e. Athletic Trainer, Doctor), IRFU Guide to Concussion Card	1	FALSE	1	1	1	1	1	1	1	TRUE	0	1	1	1	FALSE	1	0	1	1	1	1	Neutral	3	3	Agree	4	4	Strongly Agree	1	1
2023-08-07 14:53:47	Yes	25-34	Male	Post Graduate	Yes	Club	Leinster	>15				Position				1-2	1-2	Yes	Education from a medical provider (i.e. Athletic Trainer, Doctor), IRFU Guide to Concussion Card	1	FALSE	1	1	1	1	1	1	1	TRUE	0	1	0	0	FALSE	1	0	1	0	1	1	Strongly Disagree	5	5	Strongly Agree	5	5	Strongly Agree	1	1
2023-08-07 14:54:49	Yes	18-24	Male	3rd level	Yes	Club	Leinster	11-15				Position				3-5	1-2	Yes	Consent form required for participation, Education from my coach, Education from my parents, Education from a medical provider (i.e. Athletic Trainer, Doctor), Web based resource (i.e. Head-Up), IRFU Guide to Concussion Card	1	FALSE	0	1	1	1	1	1	1	TRUE	0	1	0	0	FALSE	1	0	1	1	0	0	Neutral	3	3	Strongly Agree	5	5	Strongly Agree	1	1
2023-08-07 19:51:06	Yes	25-34	Male	3rd level	Yes	Club	Leinster	>15	Position							3-5	1-2	Yes	Education from my coach, Web based resource (i.e. Head-Up), IRFU Guide to Concussion Card	1	FALSE	0	1	1	1	0	1	1	TRUE	0	1	1	0	FALSE	1	0	1	1	1	1	Agree	2	2	Strongly Agree	5	5	Strongly Agree	1	1
2023-08-08 11:35:28	Yes	18-24	Male	3rd level	Yes	Club	Munster	6-10		Position						1-2	1-2	Yes	Consent form required for participation, Education from my coach, Education from my parents, Education from a medical provider (i.e. Athletic Trainer, Doctor), Web based resource (i.e. Head-Up), IRFU Guide to Concussion Card	1	FALSE	1	1	0	0	0	1	0	TRUE	0	0	1	1	TRUE	1	0	0	1	1	0	Disagree	4	4	Strongly Agree	5	5	Neutral	3	3
2023-08-08 13:58:15	Yes	18-24	Male	Post Graduate	Yes	Club	Leinster	6-10	Position							6-10	1-2	Yes	Consent form required for participation, Education from my coach, Magazines or other print material, IRFU Guide to Concussion Card	1	TRUE	1	1	1	1	0	1	1	TRUE	1	1	0	0	FALSE	1	0	1	0	1	1	Agree	2	2	Strongly Agree	5	5	Neutral	3	3
2023-08-08 21:31:47	Yes	16-17	Male	Secondary	Yes	Club	Munster	6-10						Position		3-5	0	Yes	Education from a medical provider (i.e. Athletic Trainer, Doctor), Web based resource (i.e. Head-Up), IRFU Guide to Concussion Card	0	FALSE	1	1	1	1	1	1	1	TRUE	0	1	1	1	FALSE	1	0	1	1	1	1	Strongly Agree	1	1	Strongly Agree	5	5	Agree	2	2
2023-08-14 13:52:02	Yes	25-34	Male	3rd level	Yes	Club	Leinster	>15							Position	1-2	1-2	Yes	Consent form required for participation, Education from my coach	1	FALSE	1	1	1	1	1	1	1	TRUE	1	0	0	0	FALSE	1	0	0	1	1	1	Disagree	4	4	Strongly Agree	5	5	Strongly Agree	1	1
2023-08-14 13:52:49	Yes	25-34	Male	3rd level	Yes	Club	Leinster	6-10			Position					0	0	Yes	Consent form required for participation, Web based resource (i.e. Head-Up)	1	FALSE	1	1	1	1	0	1	1	TRUE	0	1	1	0	FALSE	1	0	1	0	1	1	Strongly Disagree	5	5	Strongly Agree	5	5	Strongly Agree	1	1
2023-08-14 13:53:23	Yes	18-24	Male	3rd level	Yes	Club	Leinster	6-10				Position				3-5	3-5	Yes	Education from my coach, Education from my parents, Education from a medical provider (i.e. Athletic Trainer, Doctor), Web based resource (i.e. Head-Up), IRFU Guide to Concussion Card	1	FALSE	1	1	1	1	0	1	1	TRUE	0	1	0	0	FALSE	1	0	1	0	1	1	Disagree	4	4	Strongly Agree	5	5	Strongly Agree	1	1
2023-08-14 13:56:22	Yes	18-24	Male	3rd level	Yes	Club	Leinster	>15			Position					1-2	0	No		1	FALSE	1	1	1	1	1	0	0	TRUE	0	1	1	0	FALSE	1	1	1	1	1	0	Strongly Agree	1	1	Strongly Agree	5	5	Strongly Agree	1	1
2023-08-14 13:56:29	Yes	25-34	Male	3rd level	Yes	Club	Leinster	11-15			Position					6-10	1-2	Yes	Education from my coach, Education from a medical provider (i.e. Athletic Trainer, Doctor), Web based resource (i.e. Head-Up)	1	FALSE	1	1	1	1	1	1	1	TRUE	1	1	1	0	FALSE	1	0	1	0	1	1	Agree	2	2	Agree	4	4	Strongly Agree	1	1
2023-08-14 14:45:18	Yes	25-34	Male	Post Graduate	Yes	Club	Leinster	>15							Position	1-2	1-2	Yes	Education from a medical provider (i.e. Athletic Trainer, Doctor)	1	FALSE	1	1	1	1	1	1	1	TRUE	0	1	0	1	FALSE	1	0	1	1	1	1	Strongly Disagree	5	5	Strongly Agree	5	5	Agree	2	2
2023-08-16 12:00:58	Yes	18-24	Male	3rd level	Yes	Club	Leinster	11-15	Position							6-10	1-2	Yes	Education from my coach, Education from a medical provider (i.e. Athletic Trainer, Doctor), IRFU Guide to Concussion Card	1	FALSE	1	1	1	1	0	1	1	TRUE	0	1	1	0	FALSE	1	0	1	1	1	1	Neutral	3	3	Strongly Agree	5	5	Strongly Agree	1	1
2023-08-16 22:05:28	Yes	25-34	Male	Post Graduate	Yes	Club	Leinster	>15		Position						3-5	1-2	Yes	Education from my coach, Education from a medical provider (i.e. Athletic Trainer, Doctor), IRFU Guide to Concussion Card	1	FALSE	1	1	1	1	1	1	1	TRUE	0	1	1	0	FALSE	1	0	1	1	1	1	Neutral	3	3	Strongly Agree	5	5	Strongly Agree	1	1
2023-08-17 11:53:18	Yes	25-34	Male	Post Graduate	Yes	Club	Leinster	>15		Position						1-2	0	Yes	Education from my coach, Education from a medical provider (i.e. Athletic Trainer, Doctor), Web based resource (i.e. Head-Up)	1	FALSE	1	1	1	1	0	1	1	TRUE	0	1	0	0	FALSE	1	0	1	1	1	1	Strongly Disagree	5	5	Strongly Agree	5	5	Strongly Agree	1	1
2023-08-18 11:37:47	Yes	18-24	Female	3rd level	Yes	Club	Leinster	3-5							Position	1-2	1-2	Yes	Education from my coach, Education from a medical provider (i.e. Athletic Trainer, Doctor), IRFU Guide to Concussion Card	1	FALSE	1	1	1	0	1	1	1	TRUE	0	1	1	1	FALSE	1	0	1	1	1	1	Neutral	3	3	Strongly Agree	5	5	Strongly Agree	1	1
2023-08-18 17:20:27	Yes	25-34	Male	3rd level	Yes	Club	Ulster	6-10		Position						3-5	0	Yes	Education from my coach	0	FALSE	1	1	1	1	1	1	1	TRUE	0	1	1	0	FALSE	1	0	1	1	1	1	Agree	2	2	Strongly Agree	5	5	Strongly Agree	1	1
2023-08-23 20:44:18	Yes	35-44	Male	Post Graduate	Yes	Club	Ulster	>15			Position					3-5	0	No		1	FALSE	0	1	1	1	0	1	1	TRUE	0	1	1	1	FALSE	1	0	1	0	1	1	Agree	2	2	Agree	4	4	Strongly Agree	1	1
2023-08-26 21:16:25	Yes	18-24	Male	Post Graduate	Yes	Club	Ulster	6-10			Position					1-2	1-2	Yes	Education from a medical provider (i.e. Athletic Trainer, Doctor)	1	FALSE	0	1	1	1	1	1	1	TRUE	0	1	1	0	FALSE	0	0	1	1	1	1	Disagree	4	4	Strongly Agree	5	5	Strongly Agree	1	1
2023-08-31 10:01:17	Yes	16-17	Female	3rd level	Yes	Club	Ulster	3-5	Position							1-2	1-2	Yes	Education from my coach	1	FALSE	1	1	1	0	1	1	1	TRUE	1	1	1	0	FALSE	1	0	1	1	1	1	Disagree	4	4	Agree	4	4	Strongly Agree	1	1
2023-08-31 10:04:35	Yes	16-17	Female	Secondary	Yes	Club	Ulster	1-2			Position					0	0	Yes	IRFU Guide to Concussion Card, Education from my parents	1	TRUE	1	1	1	0	1	1	1	TRUE	0	1	0	0	FALSE	1	0	0	1	1	1	Strongly Disagree	5	5	Strongly Agree	5	5	Strongly Agree	1	1
2023-08-31 10:52:22	Yes	16-17	Female	Secondary	Yes	Club	Ulster	3-5		Position						1-2	1-2	Don't know		1	TRUE	0	1	1	1	1	1	1	TRUE	0	1	0	1	FALSE	1	0	1	1	1	1	Agree	2	2	Agree	4	4	Agree	2	2
2023-08-31 10:54:50	Yes	16-17	Female	Secondary	Yes	Club	Ulster	1-2		Position						0	0	Yes	Web based resource (i.e. Head-Up), Education from my parents	1	FALSE	1	1	1	0	1	1	1	TRUE	0	1	1	0	FALSE	1	0	1	1	1	1	Neutral	3	3	Agree	4	4	Strongly Agree	1	1
2023-08-31 10:59:09	Yes	16-17	Female	Secondary	Yes	Club	Ulster	3-5						Position		3-5	1-2	Yes	Education from my parents, Education from my coach, Web based resource (i.e. Head-Up), IRFU Guide to Concussion Card	1	FALSE	1	1	1	1	1	1	1	TRUE	0	1	1	1	FALSE	1	0	0	1	1	1	Agree	2	2	Strongly Agree	5	5	Strongly Agree	1	1
2023-09-01 21:54:04	Yes	16-17	Female	3rd level	Yes	Club	Ulster	3-5	Position							1-2	0	No		1	FALSE	1	1	1	1	1	1	1	TRUE	0	1	0	0	FALSE	1	0	0	1	1	1	Neutral	3	3	Agree	4	4	Strongly Agree	1	1
2023-09-13 20:30:34	Yes	18-24	Male	Secondary	Yes	School	Munster	1-2							Position	1-2	1-2	Yes	Education from my coach, Education from my parents, Education from a medical provider (i.e. Athletic Trainer, Doctor), IRFU Guide to Concussion Card	1	FALSE	0	1	1	1	0	1	1	TRUE	1	1	0	1	FALSE	0	1	1	1	1	1	Disagree	4	4	Strongly Agree	5	5	Strongly Agree	1	1
2023-09-13 20:30:52	Yes	16-17	Male	Secondary	Yes	School	Munster	6-10				Position				0	0	Yes	Concussion laws exam on IRFU website	1	FALSE	1	1	1	1	1	1	0	TRUE	1	1	1	0	FALSE	1	0	0	1	0	1	Agree	2	2	Strongly Agree	5	5	Strongly Agree	1	1
2023-09-13 20:33:10	Yes	16-17	Male	Secondary	Yes	School	Munster	11-15			Position					1-2	0	Yes	IRFU Guide to Concussion Card, Education from my parents, Consent form required for participation, Education from a medical provider (i.e. Athletic Trainer, Doctor), Web based resource (i.e. Head-Up)	1	FALSE	1	1	1	1	1	1	1	TRUE	1	1	1	0	FALSE	1	0	1	1	1	1	Agree	2	2	Strongly Agree	5	5	Strongly Agree	1	1
2023-09-13 20:33:22	Yes	18-24	Male	Secondary	Yes	School	Munster	6-10			Position					1-2	0	Yes	Education from my parents	1	TRUE	0	1	1	1	1	1	1	TRUE	0	1	1	0	FALSE	1	0	1	0	1	1	Neutral	3	3	Agree	4	4	Strongly Agree	1	1
2023-09-13 20:35:15	Yes	16-17	Male	Secondary	Yes	Club	Munster	3-5			Position					0	0	Yes	Education from my coach	1	TRUE	0	1	1	0	1	1	1	TRUE	1	1	0	1	FALSE	0	0	0	1	1	1	Disagree	4	4	Agree	4	4	Strongly Agree	1	1
2023-09-13 20:35:23	Yes	18-24	Male	Secondary	Yes	School	Munster	6-10							Position	1-2	1-2	Yes	IRFU Guide to Concussion Card, Education from a medical provider (i.e. Athletic Trainer, Doctor), Education from my coach	1	FALSE	0	1	1	0	1	1	1	TRUE	0	1	1	1	FALSE	0	0	1	1	1	1	Disagree	4	4	Agree	4	4	Neutral	3	3
2023-09-13 20:35:28	Yes	16-17	Male	Secondary	Yes	Club	Munster	6-10			Position					0	0	Don't know		1	FALSE	0	1	1	1	1	1	1	TRUE	0	1	0	0	FALSE	1	0	0	0	0	1	Disagree	4	4	Agree	4	4	Strongly Agree	1	1
2023-09-13 20:35:36	Yes	16-17	Male	Secondary	Yes	School	Munster	6-10	Position							0	0	Yes	Education from my parents, Education from a medical provider (i.e. Athletic Trainer, Doctor), Web based resource (i.e. Head-Up), Education from my coach, IRFU Guide to Concussion Card	1	FALSE	1	1	1	1	1	1	1	TRUE	0	1	1	0	FALSE	1	1	1	1	1	1	Neutral	3	3	Strongly Agree	5	5	Agree	2	2
2023-09-13 20:35:43	Yes	18-24	Male	Secondary	Yes	School	Munster	3-5							Position	1-2	1-2	Don't know		0	FALSE	0	1	1	1	1	1	1	TRUE	0	1	0	1	FALSE	1	0	0	1	0	0	Strongly Agree	1	1	Agree	4	4	Strongly Agree	1	1
2023-09-13 20:37:33	Yes	16-17	Male	Secondary	Yes	School	Munster	6-10					Position			1-2	0	Yes	Education from a medical provider (i.e. Athletic Trainer, Doctor), Education from my parents, Education from my coach	1	FALSE	1	1	1	1	1	1	1	TRUE	0	1	1	1	FALSE	1	0	1	1	1	1	Neutral	3	3	Strongly Agree	5	5	Agree	2	2
2023-09-13 20:38:53	Yes	16-17	Male	Secondary	Yes	School	Munster	6-10						Position		1-2	1-2	Don't know		1	FALSE	0	1	1	1	0	1	1	TRUE	1	1	0	0	FALSE	1	0	1	1	1	1	Agree	2	2	Strongly Agree	5	5	Agree	2	2
2023-09-13 20:39:07	Yes	16-17	Male	Secondary	Yes	School	Munster	3-5				Position				0	0	Yes	Education from my parents, Education from a medical provider (i.e. Athletic Trainer, Doctor)	1	FALSE	1	1	1	0	1	1	1	TRUE	1	1	0	0	FALSE	1	0	1	0	1	1	Strongly Disagree	5	5	Strongly Agree	5	5	Strongly Agree	1	1
2023-09-13 20:39:37	Yes	18-24	Male	Secondary	Yes	School	Munster	11-15						Position		1-2	1-2	Yes	Education from a medical provider (i.e. Athletic Trainer, Doctor)	0	FALSE	0	1	1	1	1	1	1	TRUE	0	1	1	0	FALSE	1	0	1	1	1	1	Disagree	4	4	Strongly Agree	5	5	Agree	2	2
2023-09-13 20:42:27	Yes	16-17	Male	Secondary	Yes	School	Munster	3-5							Position	1-2	0	No		1	FALSE	1	1	1	1	1	1	1	TRUE	1	1	0	1	FALSE	1	0	0	0	1	1	Neutral	3	3	Agree	4	4	Agree	2	2
2023-09-13 20:44:18	Yes	16-17	Male	Secondary	Yes	School	Munster	11-15							Position	1-2	0	Yes	Education from my parents	1	TRUE	1	1	1	0	1	1	1	TRUE	1	1	0	1	FALSE	0	0	0	1	1	1	Disagree	4	4	Neutral	3	3	Agree	2	2
2023-09-13 20:45:34	Yes	16-17	Male	Secondary	Yes	School	Munster	3-5							Position	0	0	Yes		1	TRUE	1	1	1	1	1	1	1	TRUE	1	1	1	1	FALSE	1	0	0	1	1	1	Strongly Disagree	5	5	Strongly Agree	5	5	Neutral	3	3
2023-09-13 21:22:15	Yes	16-17	Male	Secondary	Yes	Club	Munster	6-10	Position							1-2	1-2	Yes	Magazines or other print material	1	FALSE	0	1	1	0	1	1	0	TRUE	1	1	1	0	FALSE	1	0	0	1	1	1	Strongly Agree	1	1	Neutral	3	3	Agree	2	2
2023-09-13 21:36:50	Yes	16-17	Male	Secondary	Yes	School	Munster	6-10	Position							1-2	0	No		0	TRUE	0	1	1	1	1	1	1	TRUE	0	1	1	1	FALSE	0	0	0	1	1	1	Disagree	4	4	Agree	4	4	Agree	2	2
2023-09-13 22:06:13	Yes	16-17	Male	Secondary	Yes	School	Munster	6-10							Position	1-2	0	No		1	FALSE	0	1	1	1	1	1	1	TRUE	0	1	1	0	FALSE	1	1	1	1	1	1	Disagree	4	4	Strongly Agree	5	5	Strongly Agree	1	1
2023-09-13 22:34:24	Yes	16-17	Male	Secondary	Yes	School	Munster	6-10							Position	0	1-2	Yes	Education from my coach	1	TRUE	1	1	1	1	1	1	0	TRUE	0	1	1	0	FALSE	0	0	0	1	0	1	Strongly Agree	1	1	Agree	4	4	Strongly Agree	1	1
2023-09-14 12:14:34	Yes	18-24	Male	Secondary	Yes	School	Munster	11-15			Position					3-5	1-2	Yes	Education from a medical provider (i.e. Athletic Trainer, Doctor)	0	FALSE	0	1	1	0	0	0	1	TRUE	0	1	0	0	FALSE	1	0	1	1	1	1	Agree	2	2	Agree	4	4	Disagree	4	4
2023-09-18 10:27:10	Yes	16-17	Male	Secondary	Yes	School	Munster	3-5							Position	0	0	Don't know		1	FALSE	1	1	1	0	1	1	1	TRUE	1	1	1	0	FALSE	1	1	0	0	0	1	Neutral	3	3	Agree	4	4	Strongly Agree	1	1
2023-09-22 10:29:55	Yes	16-17	Male	Secondary	Yes	School	Leinster	6-10					Position			0	0	Yes	Education from a medical provider (i.e. Athletic Trainer, Doctor), Web based resource (i.e. Head-Up), IRFU Guide to Concussion Card	1	FALSE	1	1	1	1	1	1	1	TRUE	0	1	0	0	FALSE	1	0	1	0	1	1	Disagree	4	4	Strongly Agree	5	5	Strongly Agree	1	1
2023-09-22 10:30:57	Yes	16-17	Male	Secondary	Yes	School	Leinster	3-5							Position	0	0	Yes	Education from a medical provider (i.e. Athletic Trainer, Doctor), Education from my coach, IRFU Guide to Concussion Card	1	TRUE	0	1	1	1	1	1	1	TRUE	0	1	0	1	FALSE	1	0	1	1	1	1	Neutral	3	3	Agree	4	4	Strongly Agree	1	1
2023-09-22 10:32:41	Yes	16-17	Male	Secondary	Yes	School	Leinster	6-10			Position					1-2	0	No		1	FALSE	1	1	1	1	1	1	1	TRUE	1	1	0	1	FALSE	1	0	1	1	1	1	Agree	2	2	Agree	4	4	Strongly Agree	1	1
2023-09-22 10:32:45	Yes	18-24	Male	Secondary	Yes	School	Leinster	6-10					Position			1-2	1-2	Yes	IRFU Guide to Concussion Card	0	TRUE	0	1	1	0	1	1	1	TRUE	1	1	0	1	FALSE	1	0	1	1	1	1	Strongly Disagree	5	5	Agree	4	4	Strongly Agree	1	1
2023-09-22 10:35:12	Yes	16-17	Male	Secondary	Yes	School	Leinster	6-10	Position							1-2	1-2	Yes	Education from my coach	1	FALSE	0	1	1	1	1	1	1	TRUE	0	1	0	1	FALSE	1	0	0	1	1	1	Disagree	4	4	Strongly Agree	5	5	Strongly Agree	1	1
2023-09-22 10:36:12	Yes	18-24	Male	Secondary	Yes	School	Leinster	11-15		Position						0	0	Yes	Education from my coach, Education from a medical provider (i.e. Athletic Trainer, Doctor), IRFU Guide to Concussion Card	0	FALSE	1	1	1	1	1	1	1	TRUE	1	1	0	1	FALSE	0	0	0	1	1	1	Agree	2	2	Agree	4	4	Strongly Agree	1	1
2023-09-22 10:41:54	Yes	16-17	Male	Secondary	Yes	Club	Leinster	11-15			Position					6-10	1-2	Yes	Consent form required for participation, Education from a medical provider (i.e. Athletic Trainer, Doctor), Education from my coach, Education from my parents	1	TRUE	0	1	1	1	1	1	1	TRUE	1	1	1	0	FALSE	0	1	1	1	1	1	Strongly Disagree	5	5	Agree	4	4	Agree	2	2
2023-09-22 10:55:36	Yes	16-17	Male	Secondary	Yes	School	Leinster	6-10			Position					3-5	1-2	No	IRFU Guide to Concussion Card	0	TRUE	0	1	1	0	1	0	1	TRUE	1	1	1	0	FALSE	0	0	0	1	1	0	Strongly Agree	1	1	Agree	4	4	Strongly Agree	1	1
2023-09-22 11:42:28	Yes	18-24	Male	Secondary	Yes	School	Leinster	11-15							Position	1-2	1-2	Yes	Education from a medical provider (i.e. Athletic Trainer, Doctor), Consent form required for participation, IRFU Guide to Concussion Card, Education from my coach, Magazines or other print material, Education from my parents, Web based resource (i.e. Head-Up)	0	FALSE	0	1	1	1	1	1	1	TRUE	0	1	0	0	FALSE	1	0	0	1	1	1	Disagree	4	4	Strongly Agree	5	5	Strongly Agree	1	1
2023-09-22 11:47:01	Yes	18-24	Male	Secondary	Yes	School	Leinster	3-5					Position			0	0	Yes	Web based resource (i.e. Head-Up)	1	FALSE	1	1	1	1	1	1	1	TRUE	1	1	0	0	FALSE	1	0	0	1	1	1	Agree	2	2	Agree	4	4	Agree	2	2
2023-09-22 11:54:20	Yes	16-17	Male	Secondary	Yes	School	Leinster	6-10							Position	3-5	1-2	Yes	Web based resource (i.e. Head-Up), Education from my coach	1	FALSE	0	1	1	1	0	1	1	TRUE	0	1	0	0	FALSE	1	0	1	1	1	1	Neutral	3	3	Strongly Agree	5	5	Strongly Agree	1	1
2023-09-22 11:56:35	Yes	16-17	Male	Secondary	Yes	School	Leinster	3-5		Position						0	0	Yes	Education from a medical provider (i.e. Athletic Trainer, Doctor), Education from my coach, IRFU Guide to Concussion Card	1	FALSE	1	1	1	1	1	1	1	TRUE	0	1	0	0	FALSE	1	0	1	1	1	1	Agree	2	2	Strongly Agree	5	5	Strongly Agree	1	1
2023-09-22 11:57:43	Yes	18-24	Male	Secondary	Yes	School	Leinster	11-15			Position					1-2	0	Yes	Education from my parents	1	FALSE	1	1	1	1	0	1	1	TRUE	0	1	1	0	FALSE	1	0	1	1	1	1	Strongly Disagree	5	5	Agree	4	4	Agree	2	2
2023-09-22 13:35:12	Yes	16-17	Male	Secondary	Yes	School	Leinster	6-10				Position				0	0	Don't know	IRFU Guide to Concussion Card	0	FALSE	1	1	1	1	1	1	1	TRUE	0	1	1	1	FALSE	1	0	1	1	1	1	Disagree	4	4	Agree	4	4	Strongly Agree	1	1
2023-09-22 13:37:40	Yes	16-17	Male	Secondary	Yes	School	Leinster	3-5			Position					3-5	1-2	Yes	Education from a medical provider (i.e. Athletic Trainer, Doctor), Web based resource (i.e. Head-Up), Education from my parents	1	FALSE	1	1	1	1	0	1	1	TRUE	0	0	1	0	FALSE	1	0	1	1	1	1	Agree	2	2	Strongly Agree	5	5	Strongly Agree	1	1
2023-09-22 14:01:53	Yes	16-17	Male	3rd level	Yes	School	Leinster	3-5							Position	3-5	1-2	Yes	Education from a medical provider (i.e. Athletic Trainer, Doctor)	1	FALSE	1	1	1	1	1	1	0	TRUE	1	1	0	0	FALSE	1	0	1	1	1	1	Agree	2	2	Agree	4	4	Agree	2	2
2023-09-22 14:10:48	Yes	16-17	Male	Secondary	Yes	School	Leinster	6-10	Position							3-5	1-2	Yes	Education from my coach, Education from my parents, Education from a medical provider (i.e. Athletic Trainer, Doctor), IRFU Guide to Concussion Card	0	FALSE	1	1	1	0	1	1	0	TRUE	0	1	1	0	FALSE	0	0	1	1	0	0	Agree	2	2	Neutral	3	3	Strongly Agree	1	1
2023-09-22 14:11:26	Yes	16-17	Male	Secondary	Yes	School	Leinster	6-10						Position		0	0	Yes	IRFU Guide to Concussion Card	1	FALSE	0	1	1	1	1	1	1	TRUE	0	1	1	1	FALSE	1	0	1	1	1	1	Disagree	4	4	Neutral	3	3	Agree	2	2
2023-09-22 14:32:10	Yes	16-17	Male	Secondary	Yes	School	Leinster	6-10				Position				1-2	0	Yes	Education from a medical provider (i.e. Athletic Trainer, Doctor)	1	TRUE	0	1	1	1	1	1	1	TRUE	0	0	0	1	FALSE	1	0	0	1	1	1	Neutral	3	3	Agree	4	4	Disagree	4	4
2023-09-22 14:37:15	Yes	16-17	Male	Secondary	Yes	School	Leinster	11-15		Position						1-2	1-2	Yes	Magazines or other print material	0	TRUE	0	1	1	0	1	1	1	TRUE	1	1	0	0	FALSE	1	0	1	1	1	1	Agree	2	2	Agree	4	4	Agree	2	2
2023-09-22 14:38:58	Yes	16-17	Male	Secondary	Yes	School	Leinster	3-5	Position							1-2	0	Don't know		1	FALSE	1	1	1	0	1	1	1	TRUE	0	1	0	0	FALSE	1	0	1	1	1	1	Agree	2	2	Neutral	3	3	Neutral	3	3
2023-09-22 14:45:11	Yes	16-17	Male	Secondary	Yes	School	Leinster	3-5		Position						0	0	Yes	Teammate relaying information from another source	1	FALSE	1	1	1	0	1	1	1	TRUE	1	1	1	1	FALSE	1	0	1	1	1	1	Disagree	4	4	Neutral	3	3	Strongly Agree	1	1
2023-09-22 15:15:43	Yes	16-17	Male	Secondary	Yes	School	Leinster	3-5	Position							1-2	1-2	Yes	IRFU Guide to Concussion Card	1	FALSE	0	1	1	1	1	1	1	TRUE	0	1	0	1	FALSE	1	0	1	1	1	1	Neutral	3	3	Strongly Agree	5	5	Strongly Agree	1	1
2023-09-22 15:18:08	Yes	16-17	Male	Secondary	Yes	School	Leinster	6-10							Position	1-2	0	Yes	IRFU Guide to Concussion Card, Magazines or other print material, Education from a medical provider (i.e. Athletic Trainer, Doctor)	1	FALSE	1	1	1	0	0	1	1	TRUE	0	1	0	0	FALSE	1	0	1	1	1	1	Disagree	4	4	Agree	4	4	Strongly Agree	1	1
2023-09-22 15:28:28	Yes	18-24	Male	Secondary	Yes	School	Leinster	6-10	Position							0	0	Yes	Web based resource (i.e. Head-Up)	1	FALSE	0	1	1	1	1	1	1	TRUE	0	1	0	0	FALSE	1	0	1	1	1	0	Neutral	3	3	Agree	4	4	Strongly Agree	1	1
2023-09-22 17:36:23	Yes	16-17	Male	Secondary	Yes	School	Leinster	6-10							Position	3-5	1-2	Yes	Education from a medical provider (i.e. Athletic Trainer, Doctor)	0	FALSE	0	1	1	1	1	1	1	TRUE	0	1	1	0	FALSE	0	1	1	1	1	1	Disagree	4	4	Strongly Agree	5	5	Strongly Agree	1	1
2023-09-22 18:04:44	Yes	16-17	Male	Secondary	Yes	School	Leinster	11-15							Position	1-2	1-2	Yes	Education from my coach	1	FALSE	1	1	1	1	1	1	1	TRUE	1	1	0	0	FALSE	1	0	1	1	1	1	Disagree	4	4	Strongly Agree	5	5	Strongly Agree	1	1
2023-09-22 18:12:47	Yes	16-17	Male	Secondary	Yes	Club	Leinster	11-15			Position					0	0	No	Education from my coach, Magazines or other print material, IRFU Guide to Concussion Card, Web based resource (i.e. Head-Up)	0	TRUE	1	1	1	1	1	1	1	TRUE	0	1	0	0	FALSE	1	0	1	0	1	1	Agree	2	2	Strongly Agree	5	5	Strongly Agree	1	1
2023-09-22 18:13:01	Yes	16-17	Male	Secondary	Yes	School	Leinster	3-5	Position							3-5	1-2	Don't know		1	FALSE	0	1	1	1	1	1	1	TRUE	0	1	1	0	FALSE	1	0	1	1	1	1	Agree	2	2	Neutral	3	3	Strongly Agree	1	1
2023-09-22 18:17:14	Yes	16-17	Male	Secondary	Yes	School	Leinster	11-15			Position					1-2	1-2	Yes	Education from a medical provider (i.e. Athletic Trainer, Doctor)	1	FALSE	1	1	1	1	1	1	1	TRUE	1	1	0	0	FALSE	1	0	1	1	1	1	Neutral	3	3	Strongly Agree	5	5	Strongly Agree	1	1
2023-09-22 18:17:20	Yes	16-17	Male	Secondary	Yes	School	Leinster	6-10						Position		1-2	0	No	Web based resource (i.e. Head-Up)	0	TRUE	0	1	1	0	1	1	1	TRUE	1	1	0	1	FALSE	1	1	1	1	1	1	Disagree	4	4	Agree	4	4	Agree	2	2
2023-09-22 18:19:16	Yes	16-17	Male	Secondary	Yes	School	Leinster	6-10	Position							1-2	1-2	Don't know	Education from a medical provider (i.e. Athletic Trainer, Doctor)	0	FALSE	1	1	1	0	1	1	1	TRUE	0	1	1	0	FALSE	1	0	1	1	1	1	Agree	2	2	Agree	4	4	Agree	2	2
2023-09-22 18:38:04	Yes	16-17	Male	Secondary	Yes	School	Leinster	6-10	Position							1-2	0	Yes	Web based resource (i.e. Head-Up)	1	FALSE	1	1	1	1	1	1	1	TRUE	1	1	0	0	FALSE	1	0	1	1	1	1	Agree	2	2	Strongly Agree	5	5	Strongly Agree	1	1
2023-09-22 18:45:45	Yes	16-17	Male	Secondary	Yes	School	Leinster	6-10							Position	3-5	0	Yes	Education from a medical provider (i.e. Athletic Trainer, Doctor), Web based resource (i.e. Head-Up), Education from my coach, IRFU Guide to Concussion Card	1	TRUE	1	1	1	1	1	1	1	TRUE	1	1	0	0	FALSE	1	0	0	1	1	1	Strongly Agree	1	1	Agree	4	4	Strongly Agree	1	1
2023-09-22 18:46:13	Yes	16-17	Male	Secondary	Yes	School	Leinster	3-5							Position	3-5	3-5	Yes	Magazines or other print material, IRFU Guide to Concussion Card	1	FALSE	1	1	1	1	1	1	0	TRUE	1	1	1	0	FALSE	1	1	0	1	1	1	Agree	2	2	Agree	4	4	Strongly Agree	1	1
2023-09-22 18:50:43	Yes	16-17	Male	Secondary	Yes	School	Leinster	11-15					Position			1-2	1-2	Yes	Education from my parents, Education from a medical provider (i.e. Athletic Trainer, Doctor)	1	FALSE	0	1	1	1	1	1	1	TRUE	1	1	1	1	FALSE	0	0	1	1	1	1	Agree	2	2	Agree	4	4	Agree	2	2
2023-09-22 19:00:02	Yes	16-17	Male	Secondary	Yes	School	Leinster	11-15			Position					3-5	1-2	Yes	Education from a medical provider (i.e. Athletic Trainer, Doctor)	0	FALSE	0	1	1	0	1	1	1	TRUE	0	1	0	1	FALSE	1	0	0	1	1	1	Disagree	4	4	Agree	4	4	Agree	2	2
2023-09-22 19:41:59	Yes	16-17	Male	Secondary	Yes	School	Leinster	0-1		Position						1-2	0	No		1	FALSE	0	1	1	0	1	1	1	TRUE	0	1	1	1	FALSE	1	0	0	1	1	1	Agree	2	2	Strongly Agree	5	5	Strongly Agree	1	1
2023-09-22 19:58:10	Yes	16-17	Male	Secondary	Yes	School	Leinster	11-15						Position		0	0	Yes	Education from a medical provider (i.e. Athletic Trainer, Doctor)	1	TRUE	1	1	1	1	1	0	1	TRUE	1	1	1	1	FALSE	1	0	1	1	1	0	Neutral	3	3	Strongly Agree	5	5	Strongly Agree	1	1
2023-09-22 21:32:14	Yes	16-17	Male	Secondary	Yes	Club	Leinster	6-10	Position							1-2	0	No	Education from my parents	1	FALSE	0	1	1	1	1	1	1	TRUE	1	1	0	0	FALSE	0	0	1	1	1	1	Neutral	3	3	Strongly Agree	5	5	Strongly Agree	1	1
2023-09-22 21:34:09	Yes	16-17	Male	Secondary	Yes	School	Leinster	6-10	Position							1-2	0	Don't know	Education from my coach, Education from my parents	1	FALSE	0	1	1	1	1	1	1	TRUE	1	1	1	0	FALSE	1	0	1	1	1	1	Agree	2	2	Agree	4	4	Strongly Agree	1	1
2023-09-22 21:44:06	Yes	16-17	Male	Secondary	Yes	School	Leinster	6-10			Position					3-5	1-2	Yes	IRFU Guide to Concussion Card	1	FALSE	0	1	1	1	1	1	1	TRUE	0	1	1	0	FALSE	1	0	1	1	1	1	Agree	2	2	Agree	4	4	Strongly Agree	1	1
2023-09-23 10:24:26	Yes	18-24	Male	Secondary	Yes	Club	Leinster	6-10	Position							1-2	1-2	Yes	Education from a medical provider (i.e. Athletic Trainer, Doctor), Education from my parents, Education from my coach	1	FALSE	1	1	1	1	1	1	1	TRUE	0	1	0	0	FALSE	1	0	0	1	1	1	Agree	2	2	Neutral	3	3	Disagree	4	4
2023-09-23 10:50:14	Yes	18-24	Male	Secondary	Yes	School	Leinster	11-15			Position					0	0	Yes	Education from a medical provider (i.e. Athletic Trainer, Doctor), Education from my coach, Education from my parents	1	FALSE	1	1	1	1	1	1	1	TRUE	0	1	0	0	FALSE	1	0	1	1	1	1	Agree	2	2	Neutral	3	3	Strongly Agree	1	1
2023-09-23 11:44:16	Yes	18-24	Male	Secondary	Yes	School	Leinster	6-10							Position	1-2	0	No		1	FALSE	1	1	1	1	1	1	1	TRUE	0	1	1	1	FALSE	1	0	1	1	0	1	Strongly Agree	1	1	Agree	4	4	Strongly Agree	1	1
2023-09-23 11:49:20	Yes	16-17	Male	Secondary	Yes	School	Leinster	6-10				Position				0	0	Yes	IRFU Guide to Concussion Card, Web based resource (i.e. Head-Up), Education from my coach	0	FALSE	1	1	1	1	1	1	0	TRUE	1	1	1	1	FALSE	0	0	1	1	1	1	Disagree	4	4	Strongly Agree	5	5	Agree	2	2
2023-09-23 12:50:57	Yes	16-17	Male	Secondary	Yes	School	Leinster	6-10			Position					1-2	0	Yes	Education from my parents, Education from my coach, IRFU Guide to Concussion Card	1	FALSE	0	1	1	1	1	1	1	TRUE	0	1	0	0	FALSE	1	0	1	1	1	1	Strongly Agree	1	1	Agree	4	4	Strongly Agree	1	1
2023-09-23 18:08:23	Yes	16-17	Male	Secondary	Yes	School	Leinster	11-15					Position			1-2	1-2	Yes	Education from a medical provider (i.e. Athletic Trainer, Doctor), IRFU Guide to Concussion Card	1	FALSE	1	1	1	1	1	1	0	TRUE	0	1	0	0	FALSE	1	0	1	1	1	1	Disagree	4	4	Agree	4	4	Strongly Agree	1	1
2023-09-23 18:58:07	Yes	16-17	Male	Secondary	Yes	School	Leinster	3-5			Position					0	0	Yes	Education from my coach, Education from a medical provider (i.e. Athletic Trainer, Doctor)	1	FALSE	1	1	1	1	1	1	1	TRUE	1	1	0	0	FALSE	1	0	1	1	1	1	Neutral	3	3	Strongly Agree	5	5	Strongly Agree	1	1
2023-09-23 19:03:15	Yes	16-17	Male	Secondary	Yes	School	Leinster	11-15	Position							1-2	0	Yes	IRFU Guide to Concussion Card, Education from a medical provider (i.e. Athletic Trainer, Doctor)	1	FALSE	0	0	1	1	1	0	1	TRUE	0	1	1	0	FALSE	1	0	1	1	1	1	Neutral	3	3	Agree	4	4	Agree	2	2
2023-09-24 10:04:18	Yes	16-17	Male	Secondary	Yes	School	Leinster	6-10					Position			1-2	1-2	Yes	IRFU Guide to Concussion Card, Education from a medical provider (i.e. Athletic Trainer, Doctor)	1	FALSE	1	1	1	1	1	1	1	TRUE	1	1	0	0	FALSE	1	0	1	1	1	1	Agree	2	2	Agree	4	4	Agree	2	2
2023-09-24 16:18:32	Yes	18-24	Male	Secondary	Yes	School	Leinster	11-15							Position	1-2	0	Yes	Education from a medical provider (i.e. Athletic Trainer, Doctor), Web based resource (i.e. Head-Up), IRFU Guide to Concussion Card	1	FALSE	0	1	1	1	1	1	1	TRUE	1	1	1	1	FALSE	1	0	1	1	0	1	Agree	2	2	Agree	4	4	Agree	2	2
2023-09-24 19:15:47	Yes	18-24	Male	Secondary	Yes	Club	Leinster	>15			Position					3-5	1-2	Yes	Education from a medical provider (i.e. Athletic Trainer, Doctor)	1	FALSE	1	1	1	1	1	1	0	TRUE	1	0	0	0	FALSE	1	0	1	1	1	1	Strongly Disagree	5	5	Agree	4	4	Disagree	4	4
2023-09-24 19:20:00	Yes	16-17	Male	Secondary	Yes	School	Leinster	6-10			Position					1-2	0	Yes	Consent form required for participation, Education from my coach, Education from a medical provider (i.e. Athletic Trainer, Doctor)	1	FALSE	1	1	1	1	1	1	1	TRUE	0	1	0	0	FALSE	1	0	1	1	1	1	Disagree	4	4	Agree	4	4	Strongly Agree	1	1
2023-09-24 19:37:10	Yes	16-17	Male	Secondary	Yes	School	Leinster	3-5		Position						1-2	0	Yes	Education from my coach	0	FALSE	0	1	1	1	1	1	1	TRUE	0	1	1	1	FALSE	0	0	0	1	1	1	Agree	2	2	Strongly Agree	5	5	Agree	2	2
2023-09-24 19:43:19	Yes	16-17	Male	3rd level	Yes	School	Leinster	3-5	Position							0	0	Yes	Education from a medical provider (i.e. Athletic Trainer, Doctor), Education from my coach	1	FALSE	0	1	1	1	0	1	1	TRUE	0	1	1	0	FALSE	1	1	1	1	1	1	Agree	2	2	Strongly Agree	5	5	Agree	2	2
2023-09-24 19:45:07	Yes	16-17	Male	Secondary	Yes	School	Leinster	6-10					Position			3-5	1-2	Yes	Consent form required for participation, Education from a medical provider (i.e. Athletic Trainer, Doctor), Education from my coach, Web based resource (i.e. Head-Up), Education from my parents	1	FALSE	1	1	1	1	1	1	1	TRUE	1	1	1	0	FALSE	1	0	1	1	1	1	Agree	2	2	Agree	4	4	Agree	2	2
2023-09-24 21:14:10	Yes	16-17	Male	Secondary	Yes	School	Leinster	6-10			Position					3-5	3-5	Yes	IRFU Guide to Concussion Card, Education from a medical provider (i.e. Athletic Trainer, Doctor)	1	FALSE	1	1	1	1	1	1	1	TRUE	0	1	0	0	FALSE	1	0	1	0	1	1	Strongly Disagree	5	5	Agree	4	4	Strongly Agree	1	1
2023-09-25 10:02:42	Yes	16-17	Male	Secondary	Yes	School	Leinster	6-10							Position	1-2	1-2	Yes	Web based resource (i.e. Head-Up), Education from a medical provider (i.e. Athletic Trainer, Doctor)	1	FALSE	0	1	1	0	0	0	1	TRUE	0	1	1	1	FALSE	0	0	1	1	1	1	Disagree	4	4	Strongly Agree	5	5	Strongly Agree	1	1
2023-09-25 19:31:45	Yes	18-24	Male	Secondary	Yes	School	Leinster	11-15							Position	1-2	1-2	Yes	Education from my parents, Education from a medical provider (i.e. Athletic Trainer, Doctor)	1	FALSE	1	1	1	0	1	1	1	TRUE	1	1	0	1	TRUE	0	0	1	1	1	1	Agree	2	2	Agree	4	4	Agree	2	2
2023-09-26 18:27:50	Yes	16-17	Male	Secondary	Yes	School	Ulster	11-15	Position							3-5	1-2	Yes	IRFU Guide to Concussion Card, Education from my coach	1	FALSE	0	1	1	1	1	1	1	TRUE	0	0	1	1	FALSE	0	0	1	1	1	1	Strongly Agree	1	1	Agree	4	4	Strongly Agree	1	1
2023-09-26 18:29:29	Yes	16-17	Male	Secondary	Yes	School	Ulster	3-5							Position	1-2	1-2	Yes	Education from my coach, Education from a medical provider (i.e. Athletic Trainer, Doctor), IRFU Guide to Concussion Card	1	FALSE	1	1	1	1	1	1	1	TRUE	1	1	1	0	FALSE	1	0	0	1	1	1	Agree	2	2	Strongly Agree	5	5	Strongly Agree	1	1
2023-09-26 18:31:33	Yes	16-17	Male	Secondary	Yes	School	Ulster	6-10					Position			1-2	1-2	Yes	IRFU Guide to Concussion Card	1	FALSE	0	1	1	1	0	1	1	TRUE	0	1	0	0	FALSE	1	0	1	1	1	1	Disagree	4	4	Agree	4	4	Neutral	3	3
2023-09-26 18:32:42	Yes	16-17	Male	Secondary	Yes	School	Ulster	6-10	Position							1-2	1-2	Yes	Education from my coach	1	FALSE	0	1	1	0	1	0	1	TRUE	1	1	1	1	FALSE	0	0	1	1	1	0	Strongly Disagree	5	5	Strongly Agree	5	5	Strongly Agree	1	1
2023-09-26 18:33:18	Yes	16-17	Male	Secondary	Yes	School	Ulster	11-15	Position							1-2	0	Yes	Education from my coach	1	FALSE	1	1	1	1	1	1	1	TRUE	0	1	1	1	FALSE	1	0	1	1	0	1	Agree	2	2	Neutral	3	3	Strongly Agree	1	1
2023-09-26 18:33:55	Yes	16-17	Male	Secondary	Yes	School	Ulster	6-10				Position				3-5	1-2	Yes	Education from my parents, IRFU Guide to Concussion Card	1	FALSE	1	1	1	1	1	1	1	TRUE	0	1	1	0	TRUE	0	0	1	1	1	1	Disagree	4	4	Neutral	3	3	Agree	2	2
2023-09-26 18:41:51	Yes	16-17	Male	Secondary	Yes	School	Ulster	3-5	Position							1-2	0	Yes	IRFU Guide to Concussion Card, Education from my coach	1	FALSE	1	1	1	1	0	1	1	TRUE	1	1	1	0	FALSE	1	1	1	1	1	1	Strongly Disagree	5	5	Strongly Agree	5	5	Strongly Agree	1	1
2023-09-26 18:44:44	Yes	16-17	Male	Secondary	Yes	School	Ulster	6-10	Position							1-2	0	Yes	IRFU Guide to Concussion Card	1	TRUE	0	1	1	1	0	1	1	TRUE	0	0	1	0	FALSE	1	0	1	0	1	1	Neutral	3	3	Strongly Agree	5	5	Strongly Agree	1	1
2023-09-26 19:23:33	Yes	16-17	Male	Secondary	Yes	School	Ulster	6-10			Position					0	0	No		1	FALSE	0	1	1	1	1	1	1	TRUE	1	1	0	0	FALSE	1	0	1	1	1	1	Disagree	4	4	Neutral	3	3	Strongly Agree	1	1
2023-09-26 19:24:05	Yes	16-17	Male	Secondary	Yes	School	Ulster	11-15		Position						0	0	Yes	Education from my coach, Education from my parents, Education from a medical provider (i.e. Athletic Trainer, Doctor)	1	FALSE	1	1	1	1	1	1	1	TRUE	1	1	1	1	FALSE	1	0	0	1	0	1	Neutral	3	3	Agree	4	4	Strongly Agree	1	1
2023-09-26 19:24:37	Yes	16-17	Male	Secondary	Yes	School	Ulster	1-2						Position		0	0	Don't know		1	FALSE	1	1	1	1	1	1	1	TRUE	1	1	0	0	TRUE	0	0	0	0	0	1	Disagree	4	4	Agree	4	4	Strongly Agree	1	1
2023-09-26 20:27:48	Yes	16-17	Male	Secondary	Yes	School	Ulster	11-15							Position	1-2	0	Don't know		0	FALSE	1	1	1	1	0	1	1	TRUE	0	1	0	1	FALSE	1	0	0	0	1	1	Neutral	3	3	Strongly Agree	5	5	Strongly Agree	1	1
2023-09-26 22:16:47	Yes	16-17	Male	Secondary	Yes	School	Ulster	3-5				Position				3-5	1-2	Yes	IRFU Guide to Concussion Card, Education from my coach, Education from a medical provider (i.e. Athletic Trainer, Doctor)	1	FALSE	0	1	1	0	1	1	1	TRUE	0	1	1	0	FALSE	1	0	0	1	1	1	Strongly Agree	1	1	Agree	4	4	Agree	2	2
2023-09-27 13:19:35	Yes	18-24	Male	Secondary	Yes	School	Ulster	6-10	Position							1-2	1-2	Yes	Magazines or other print material, Education from my coach	1	FALSE	0	1	1	0	1	0	1	TRUE	0	1	0	1	FALSE	0	0	1	1	1	1	Neutral	3	3	Agree	4	4	Strongly Agree	1	1
2023-09-27 13:34:50	Yes	18-24	Male	Secondary	Yes	School	Ulster	6-10			Position					1-2	0	Yes	IRFU Guide to Concussion Card, Education from my parents, Consent form required for participation, Education from a medical provider (i.e. Athletic Trainer, Doctor), Education from my coach	1	FALSE	1	1	1	0	0	1	1	TRUE	1	1	0	0	FALSE	1	0	0	1	1	1	Disagree	4	4	Agree	4	4	Strongly Agree	1	1
2023-09-27 13:36:49	Yes	16-17	Male	Secondary	Yes	School	Ulster	6-10							Position	1-2	1-2	Yes	Education from my coach	1	FALSE	0	1	1	1	1	1	1	TRUE	1	1	0	1	TRUE	1	0	0	1	0	1	Agree	2	2	Strongly Agree	5	5	Agree	2	2
2023-09-27 20:59:05	Yes	16-17	Male	Secondary	Yes	School	Ulster	11-15	Position							1-2	1-2	Yes	Education from my coach, Education from a medical provider (i.e. Athletic Trainer, Doctor), Education from my parents, IRFU Guide to Concussion Card	1	FALSE	0	1	1	1	1	1	1	TRUE	0	1	0	0	FALSE	1	0	0	1	1	1	Disagree	4	4	Neutral	3	3	Agree	2	2
2023-09-29 19:10:49	Yes	16-17	Male	Secondary	Yes	School	Leinster	3-5			Position					0	0	Yes	Education from my coach	1	FALSE	1	1	1	1	1	1	1	TRUE	0	1	1	0	FALSE	1	0	1	1	1	1	Neutral	3	3	Strongly Agree	5	5	Strongly Agree	1	1
2023-10-03 08:59:14	Yes	16-17	Male	Secondary	Yes	School	Leinster	6-10							Position	0	0	Yes	Education from a medical provider (i.e. Athletic Trainer, Doctor)	1	FALSE	0	1	1	0	1	1	1	TRUE	1	1	1	1	FALSE	1	0	0	1	1	1	Strongly Disagree	5	5	Agree	4	4	Strongly Agree	1	1
2023-12-08 11:38:42	Yes	16-17	Male	Secondary	Yes	School	Leinster	3-5	Position							1-2	0	Yes	IRFU Guide to Concussion Card, Education from my coach	1	FALSE	1	1	1	1	1	1	1	TRUE	0	1	0	1	FALSE	1	0	1	1	1	1	Strongly Disagree	5	5	Strongly Agree	5	5	Agree	2	2
2023-12-08 11:39:21	Yes	16-17	Male	Secondary	Yes	School	Leinster	6-10	Position							1-2	0	Yes	Education from a medical provider (i.e. Athletic Trainer, Doctor)	1	FALSE	1	1	1	1	1	1	1	TRUE	1	1	1	1	FALSE	1	0	1	0	0	1	Disagree	4	4	Strongly Agree	5	5	Agree	2	2
2023-12-08 11:39:43	Yes	16-17	Male	Secondary	Yes	School	Leinster	6-10			Position					3-5	1-2	Yes	IRFU Guide to Concussion Card, Education from a medical provider (i.e. Athletic Trainer, Doctor)	1	FALSE	1	1	1	0	1	1	1	TRUE	0	1	1	0	FALSE	1	0	1	1	1	1	Disagree	4	4	Strongly Agree	5	5	Agree	2	2
2023-12-08 11:39:56	Yes	16-17	Male	Secondary	Yes	School	Leinster	11-15			Position					1-2	0	Yes	Education from a medical provider (i.e. Athletic Trainer, Doctor), Web based resource (i.e. Head-Up), Education from my coach	1	FALSE	0	1	1	1	1	1	1	TRUE	1	1	0	0	FALSE	1	0	0	1	1	0	Agree	2	2	Strongly Agree	5	5	Strongly Agree	1	1
2023-12-08 11:42:31	Yes	16-17	Male	Secondary	Yes	School	Leinster	3-5			Position					3-5	3-5	Yes	Education from a medical provider (i.e. Athletic Trainer, Doctor), Education from my parents, Consent form required for participation, IRFU Guide to Concussion Card	1	TRUE	1	1	1	1	1	1	1	TRUE	0	1	0	0	FALSE	1	0	1	0	1	1	Disagree	4	4	Strongly Agree	5	5	Strongly Agree	1	1
2023-12-08 11:43:13	Yes	16-17	Male	Secondary	Yes	School	Leinster	11-15			Position					3-5	0	Yes	Education from a medical provider (i.e. Athletic Trainer, Doctor)	1	FALSE	1	1	1	1	1	1	1	TRUE	1	1	0	1	FALSE	1	0	1	1	1	1	Neutral	3	3	Strongly Agree	5	5	Strongly Agree	1	1
2023-12-08 11:49:00	Yes	16-17	Male	Secondary	Yes	School	Leinster	11-15							Position	1-2	1-2	Yes	Education from a medical provider (i.e. Athletic Trainer, Doctor), IRFU Guide to Concussion Card, Education from my parents, Education from my coach	1	FALSE	1	1	1	0	1	1	1	TRUE	1	1	1	1	FALSE	1	0	1	1	1	1	Disagree	4	4	Strongly Agree	5	5	Strongly Agree	1	1
2023-12-08 11:50:06	Yes	16-17	Male	Secondary	Yes	School	Leinster	3-5	Position							1-2	1-2	Yes	Education from a medical provider (i.e. Athletic Trainer, Doctor), Education from my coach	1	FALSE	1	1	1	1	1	1	1	TRUE	0	1	1	0	FALSE	1	0	1	1	1	1	Neutral	3	3	Agree	4	4	Neutral	3	3
2023-12-08 11:52:56	Yes	16-17	Male	Secondary	Yes	School	Leinster	6-10					Position			0	0	Yes	Education from my coach	1	FALSE	1	1	1	1	0	1	1	TRUE	0	1	1	1	FALSE	1	0	1	0	0	0	Disagree	4	4	Strongly Agree	5	5	Strongly Agree	1	1
2023-12-08 11:56:03	Yes	18-24	Male	Secondary	Yes	School	Leinster	6-10							Position	3-5	0	Yes	IRFU Guide to Concussion Card, Education from a medical provider (i.e. Athletic Trainer, Doctor)	1	FALSE	1	1	1	1	0	1	1	TRUE	0	1	1	0	FALSE	1	0	1	1	1	1	Agree	2	2	Strongly Agree	5	5	Agree	2	2
2023-12-08 12:32:49	Yes	16-17	Male	Secondary	Yes	Club	Leinster	3-5		Position						0	0	Yes	Education from a medical provider (i.e. Athletic Trainer, Doctor)	1	FALSE	1	1	1	1	1	1	1	TRUE	0	1	0	0	FALSE	1	0	1	0	1	1	Agree	2	2	Agree	4	4	Strongly Agree	1	1
2023-12-08 12:35:39	Yes	16-17	Male	Secondary	Yes	Club	Leinster	6-10			Position					6-10	6-10	Yes	IRFU Guide to Concussion Card	1	TRUE	1	1	1	1	1	0	1	TRUE	0	1	1	0	FALSE	1	0	1	1	1	1	Neutral	3	3	Strongly Agree	5	5	Strongly Agree	1	1
2023-12-08 12:39:02	Yes	16-17	Male	Secondary	Yes	School	Leinster	6-10	Position							1-2	1-2	Yes	Magazines or other print material, Education from my coach, IRFU Guide to Concussion Card	1	FALSE	1	1	1	1	0	1	1	TRUE	0	1	1	0	FALSE	1	0	1	1	1	1	Disagree	4	4	Strongly Agree	5	5	Agree	2	2
2023-12-08 12:40:56	Yes	16-17	Male	Secondary	Yes	School	Leinster	6-10			Position					0	1-2	Yes	Magazines or other print material, Education from a medical provider (i.e. Athletic Trainer, Doctor), IRFU Guide to Concussion Card	1	FALSE	1	1	1	0	1	1	1	TRUE	0	1	1	1	FALSE	1	0	1	1	1	1	Neutral	3	3	Strongly Agree	5	5	Strongly Agree	1	1
2023-12-08 12:44:06	Yes	16-17	Male	Secondary	Yes	School	Leinster	3-5	Position							1-2	0	Yes	Magazines or other print material, Web based resource (i.e. Head-Up)	1	FALSE	1	1	1	1	1	1	1	TRUE	0	1	1	1	FALSE	1	0	1	1	1	1	Neutral	3	3	Agree	4	4	Agree	2	2
2023-12-08 12:46:28	Yes	18-24	Male	Secondary	Yes	School	Leinster	11-15						Position		1-2	0	Yes	Education from my parents, Education from my coach	1	FALSE	0	1	1	0	1	1	1	TRUE	1	1	0	0	FALSE	1	0	1	0	1	1	Disagree	4	4	Neutral	3	3	Agree	2	2
2023-12-08 12:49:39	Yes	16-17	Male	Secondary	Yes	School	Leinster	6-10							Position	3-5	1-2	Yes	Education from a medical provider (i.e. Athletic Trainer, Doctor)	1	FALSE	0	1	1	1	0	1	0	TRUE	1	1	1	0	FALSE	1	1	1	1	1	1	Agree	2	2	Agree	4	4	Strongly Agree	1	1
2023-12-08 12:50:44	Yes	18-24	Male	Secondary	Yes	School	Leinster	6-10							Position	0	0	No	Education from my coach, Web based resource (i.e. Head-Up)	1	FALSE	1	1	1	1	1	1	0	TRUE	1	1	0	0	FALSE	1	0	1	1	1	1	Disagree	4	4	Agree	4	4	Agree	2	2
2023-12-08 14:33:58	Yes	18-24	Male	Secondary	Yes	School	Leinster	6-10				Position				1-2	0	Yes	Consent form required for participation, Education from my parents, Education from a medical provider (i.e. Athletic Trainer, Doctor), Magazines or other print material, IRFU Guide to Concussion Card	1	FALSE	1	1	1	1	1	1	1	TRUE	0	1	1	0	FALSE	1	1	1	1	1	1	Strongly Agree	1	1	Strongly Agree	5	5	Strongly Agree	1	1
2023-12-08 14:58:02	Yes	16-17	Male	Secondary	Yes	School	Leinster	6-10				Position				1-2	1-2	No	Education from my parents	1	TRUE	0	1	1	1	1	1	1	TRUE	1	1	1	0	FALSE	1	0	1	1	1	1	Disagree	4	4	Agree	4	4	Strongly Agree	1	1
2023-12-09 00:05:15	Yes	16-17	Male	Secondary	Yes	School	Leinster	6-10		Position						1-2	0	Yes	IRFU Guide to Concussion Card, Education from my parents	1	FALSE	1	1	1	1	1	1	1	TRUE	1	1	1	0	FALSE	1	1	1	1	1	1	Neutral	3	3	Agree	4	4	Agree	2	2
2023-12-09 11:29:57	Yes	16-17	Male	Secondary	Yes	School	Leinster	6-10						Position		0	0	Yes	Education from my parents, Web based resource (i.e. Head-Up), Education from my coach, Education from a medical provider (i.e. Athletic Trainer, Doctor), IRFU Guide to Concussion Card	1	FALSE	0	1	1	1	1	1	1	TRUE	0	1	0	0	FALSE	1	0	1	1	1	1	Neutral	3	3	Strongly Agree	5	5	Strongly Agree	1	1
2023-12-10 15:26:34	Yes	16-17	Male	Secondary	Yes	School	Munster	11-15		Position						1-2	1-2	Yes	Education from a medical provider (i.e. Athletic Trainer, Doctor)	0	TRUE	0	1	1	1	1	1	1	TRUE	1	1	1	1	FALSE	1	0	0	1	1	0	Neutral	3	3	Strongly Agree	5	5	Agree	2	2
2023-12-10 16:07:07	Yes	16-17	Male	Secondary	Yes	School	Leinster	3-5							Position	1-2	0	Yes	Magazines or other print material, Web based resource (i.e. Head-Up), Education from my parents, Education from my coach, IRFU Guide to Concussion Card	1	TRUE	1	1	1	1	1	1	1	TRUE	1	1	1	0	FALSE	1	1	1	1	1	1	Agree	2	2	Agree	4	4	Strongly Agree	1	1
2023-12-10 16:07:56	Yes	16-17	Male	Secondary	Yes	School	Leinster	6-10				Position				3-5	0	Yes	Education from a medical provider (i.e. Athletic Trainer, Doctor), Education from my coach, Education from my parents	1	FALSE	1	1	1	1	1	1	1	TRUE	0	1	0	1	FALSE	1	0	1	1	1	1	Strongly Agree	1	1	Neutral	3	3	Agree	2	2
2023-12-10 16:28:52	Yes	16-17	Male	Secondary	Yes	School	Leinster	11-15				Position				>10	1-2	Yes	Education from a medical provider (i.e. Athletic Trainer, Doctor)	0	FALSE	0	1	1	0	1	0	1	TRUE	1	1	1	1	TRUE	1	0	1	1	0	1	Agree	2	2	Agree	4	4	Strongly Agree	1	1
2023-12-10 18:40:24	Yes	16-17	Male	Secondary	Yes	School	Leinster	6-10						Position		1-2	1-2	Don't know		0	TRUE	1	1	1	1	0	1	1	TRUE	0	1	1	0	FALSE	0	0	0	1	1	1	Agree	2	2	Strongly Agree	5	5	Strongly Agree	1	1
2023-12-10 19:23:46	Yes	16-17	Male	Secondary	Yes	School	Leinster	11-15			Position					3-5	3-5	No		1	FALSE	1	1	1	1	1	0	1	TRUE	1	1	1	1	FALSE	0	0	1	1	1	1	Agree	2	2	Agree	4	4	Strongly Agree	1	1
2023-12-22 12:39:18	Yes	18-24	Female	3rd level	Yes	Club	Connacht	6-10			Position					0	0	No		1	FALSE	0	1	1	1	1	1	1	TRUE	1	1	0	0	FALSE	1	0	1	1	1	1	Disagree	4	4	Strongly Agree	5	5	Strongly Agree	1	1
2023-12-22 12:42:53	Yes	18-24	Female	Secondary	Yes	Club	Connacht	3-5	Position							0	0	Yes	Education from my coach	1	FALSE	1	1	1	0	0	1	1	TRUE	0	1	0	1	FALSE	1	0	0	0	1	1	Agree	2	2	Strongly Agree	5	5	Strongly Agree	1	1
2023-12-22 12:45:57	Yes	25-34	Female	3rd level	Yes	Club	Connacht	1-2		Position						0	0	Yes	Education from a medical provider (i.e. Athletic Trainer, Doctor), Doctor	1	FALSE	0	1	1	1	1	1	1	TRUE	1	1	1	0	FALSE	1	0	1	1	1	1	Disagree	4	4	Strongly Agree	5	5	Strongly Agree	1	1
2023-12-22 12:49:51	Yes	25-34	Female	Post Graduate	Yes	Club	Connacht	3-5	Position							1-2	0	Yes	Education from my parents	1	FALSE	1	1	1	1	1	1	1	TRUE	0	1	0	1	FALSE	1	1	1	1	1	1	Agree	2	2	Agree	4	4	Agree	2	2
2023-12-22 12:52:52	Yes	18-24	Female	3rd level	Yes	Club	Connacht	3-5			Position					0	0	Yes	IRFU Guide to Concussion Card, Education from my parents	1	FALSE	0	1	1	0	1	1	1	TRUE	0	1	0	1	FALSE	1	0	0	1	0	1	Strongly Disagree	5	5	Strongly Agree	5	5	Agree	2	2
2023-12-22 12:56:14	Yes	18-24	Female	3rd level	Yes	Club	Connacht	3-5	Position							1-2	0	Yes	Education from a medical provider (i.e. Athletic Trainer, Doctor), IRFU Guide to Concussion Card, Web based resource (i.e. Head-Up)	0	FALSE	0	1	1	0	1	1	1	TRUE	0	1	0	0	FALSE	1	0	1	1	1	1	Strongly Disagree	5	5	Disagree	2	2	Strongly Agree	1	1
2023-12-22 12:59:46	Yes	18-24	Female	3rd level	Yes	Club	Connacht	6-10			Position					0	0	Yes	Education from my coach, Consent form required for participation	1	FALSE	0	1	1	1	1	1	1	TRUE	0	1	1	1	FALSE	1	0	1	0	1	1	Disagree	4	4	Strongly Agree	5	5	Strongly Agree	1	1
2023-08-17 12:13:24	Yes	18-24	Male	3rd level	Yes	Club	Leinster	>15					Position			1-2	0	Yes	Consent form required for participation, Education from my coach, Education from a medical provider (i.e. Athletic Trainer, Doctor), IRFU Guide to Concussion Card	1	FALSE	0	1	1	1	1	1	1	TRUE	0	1	0	0	FALSE	1	0	1	0	1	1	Strongly Disagree	5	5	Strongly Agree	5	5	Strongly Agree	1	1
2023-08-17 12:17:14	Yes	18-24	Male	3rd level	Yes	Club	Leinster	>15	Position							3-5	0	Yes	Consent form required for participation, Education from my coach, Education from my parents, Education from a medical provider (i.e. Athletic Trainer, Doctor), Web based resource (i.e. Head-Up), Magazines or other print material, IRFU Guide to Concussion Card	1	FALSE	1	1	1	1	1	1	1	TRUE	0	1	1	0	FALSE	1	1	0	1	0	0	Disagree	4	4	Strongly Agree	5	5	Neutral	3	3
2023-08-17 12:20:48	Yes	18-24	Male	3rd level	Yes	Club	Leinster	>15							Position	1-2	0	Yes	Education from my coach, Education from my parents, Education from a medical provider (i.e. Athletic Trainer, Doctor), Web based resource (i.e. Head-Up), IRFU Guide to Concussion Card	1	FALSE	1	1	1	1	1	1	1	TRUE	0	1	0	0	FALSE	1	0	1	1	1	1	Strongly Disagree	5	5	Strongly Agree	5	5	Strongly Agree	1	1
2023-08-17 12:25:23	Yes	18-24	Male	3rd level	Yes	Club	Leinster	11-15			Position					0	0	Yes	Consent form required for participation, Education from my coach, Education from my parents	1	FALSE	1	1	1	1	1	1	1	TRUE	0	1	0	0	FALSE	1	0	0	1	0	0	Strongly Disagree	5	5	Strongly Disagree	1	1	Strongly Disagree	5	5
2023-08-17 12:28:24	Yes	18-24	Male	3rd level	Yes	School	Leinster	>15					Position			6-10	3-5	Yes	Education from my coach, Education from my parents, Education from a medical provider (i.e. Athletic Trainer, Doctor), Web based resource (i.e. Head-Up), IRFU Guide to Concussion Card	1	FALSE	1	1	1	1	1	1	0	TRUE	1	1	0	0	FALSE	1	0	1	0	1	1	Strongly Disagree	5	5	Strongly Agree	5	5	Strongly Agree	1	1
2023-08-17 12:31:42	Yes	18-24	Male	3rd level	Yes	Club	Leinster	6-10				Position				0	0	Yes	Consent form required for participation, Education from my coach	1	FALSE	1	1	1	1	1	1	1	TRUE	0	1	1	0	FALSE	1	0	1	1	1	1	Strongly Disagree	5	5	Agree	4	4	Strongly Agree	1	1
2023-08-17 12:36:52	Yes	18-24	Male	3rd level	Yes	Club	Leinster	11-15			Position					3-5	3-5	Yes	Education from my coach, Education from my parents, Education from a medical provider (i.e. Athletic Trainer, Doctor), Web based resource (i.e. Head-Up), Magazines or other print material, IRFU Guide to Concussion Card	1	FALSE	1	1	1	1	1	1	1	TRUE	0	1	1	0	FALSE	1	0	1	1	1	1	Strongly Disagree	5	5	Strongly Agree	5	5	Agree	2	2
2023-08-17 12:41:51	Yes	18-24	Male	3rd level	Yes	Club	Leinster	>15					Position			0	0	Yes	Education from my coach, Education from a medical provider (i.e. Athletic Trainer, Doctor), IRFU Guide to Concussion Card	1	FALSE	1	1	1	1	1	1	1	TRUE	1	1	0	1	FALSE	1	0	0	1	1	1	Disagree	4	4	Strongly Agree	5	5	Agree	2	2
2023-08-17 12:45:19	Yes	18-24	Male	3rd level	Yes	Club	Leinster	>15	Position							6-10	1-2	Yes	Education from my coach, Education from my parents, Education from a medical provider (i.e. Athletic Trainer, Doctor), Web based resource (i.e. Head-Up), Magazines or other print material, IRFU Guide to Concussion Card	1	FALSE	1	1	1	0	0	1	1	TRUE	0	1	1	0	FALSE	1	0	1	0	1	1	Agree	2	2	Strongly Agree	5	5	Neutral	3	3
2023-08-17 12:49:05	Yes	18-24	Male	3rd level	Yes	Club	Leinster	>15						Position		1-2	1-2	Yes	Consent form required for participation, Education from my coach, Education from my parents, Education from a medical provider (i.e. Athletic Trainer, Doctor), Web based resource (i.e. Head-Up)	1	FALSE	1	1	1	1	1	1	1	TRUE	1	1	1	1	FALSE	1	0	1	1	1	1	Strongly Disagree	5	5	Strongly Agree	5	5	Strongly Agree	1	1
2023-08-17 12:51:50	Yes	18-24	Male	3rd level	Yes	Club	Leinster	11-15							Position	0	0	No		1	FALSE	0	1	1	1	1	1	1	TRUE	0	1	0	0	FALSE	1	0	1	1	1	1	Disagree	4	4	Strongly Agree	5	5	Neutral	3	3
2023-08-17 12:54:27	Yes	18-24	Male	3rd level	Yes	Club	Leinster	11-15			Position					3-5	3-5	Yes	Consent form required for participation, Education from my coach, Education from my parents, Education from a medical provider (i.e. Athletic Trainer, Doctor), Web based resource (i.e. Head-Up), IRFU Guide to Concussion Card	1	FALSE	1	1	1	1	0	1	1	TRUE	1	0	1	0	FALSE	1	0	1	1	1	1	Strongly Disagree	5	5	Strongly Agree	5	5	Agree	2	2
2023-08-17 12:59:02	Yes	18-24	Male	Secondary	Yes	Club	Leinster	11-15							Position	0	0	Yes	Education from my coach, Education from my parents, Web based resource (i.e. Head-Up)	1	TRUE	1	1	1	1	1	1	0	TRUE	1	1	1	0	FALSE	1	0	0	1	1	1	Disagree	4	4	Strongly Agree	5	5	Strongly Agree	1	1
2023-08-17 13:01:50	Yes	18-24	Male	3rd level	Yes	Club	Leinster	>15	Position							1-2	0	Yes	Consent form required for participation, Education from my coach, Education from a medical provider (i.e. Athletic Trainer, Doctor), Web based resource (i.e. Head-Up), IRFU Guide to Concussion Card	1	FALSE	0	1	1	1	1	1	1	TRUE	0	1	0	0	FALSE	1	0	1	0	1	1	Strongly Disagree	5	5	Strongly Agree	5	5	Agree	2	2
2023-08-17 13:04:41	Yes	18-24	Male	3rd level	Yes	Club	Leinster	11-15							Position	3-5	3-5	Yes	Education from my coach, Education from a medical provider (i.e. Athletic Trainer, Doctor), Web based resource (i.e. Head-Up), IRFU Guide to Concussion Card	1	FALSE	1	1	1	1	0	1	1	TRUE	1	1	0	0	FALSE	1	0	1	1	1	1	Neutral	3	3	Strongly Agree	5	5	Strongly Agree	1	1
2023-08-17 13:07:33	Yes	18-24	Male	3rd level	Yes	Club	Leinster	>15							Position	0	0	No		1	FALSE	1	1	1	1	0	1	1	TRUE	0	1	0	0	FALSE	1	0	1	1	1	1	Disagree	4	4	Strongly Agree	5	5	Strongly Agree	1	1
2023-08-17 13:10:10	Yes	18-24	Male	3rd level	Yes	Club	Leinster	6-10							Position	1-2	1-2	Yes	Education from my coach, Education from a medical provider (i.e. Athletic Trainer, Doctor), Web based resource (i.e. Head-Up), IRFU Guide to Concussion Card	1	FALSE	0	1	1	1	0	1	1	TRUE	0	1	1	1	FALSE	0	0	1	1	1	1	Strongly Disagree	5	5	Strongly Agree	5	5	Strongly Agree	1	1
2023-08-17 13:13:08	Yes	18-24	Male	3rd level	Yes	Club	Leinster	11-15							Position	0	0	Yes	Consent form required for participation, Education from my coach, Education from my parents	1	FALSE	0	1	1	1	1	1	1	TRUE	0	1	0	1	FALSE	1	0	1	1	1	1	Disagree	4	4	Agree	4	4	Strongly Agree	1	1
2023-08-17 13:16:34	Yes	18-24	Male	3rd level	Yes	Club	Leinster	11-15	Position							0	0	Yes	Consent form required for participation, Education from my parents, Education from a medical provider (i.e. Athletic Trainer, Doctor), Web based resource (i.e. Head-Up), IRFU Guide to Concussion Card	1	FALSE	1	1	1	1	1	1	1	TRUE	0	1	0	0	FALSE	1	0	1	1	1	1	Neutral	3	3	Strongly Agree	5	5	Strongly Agree	1	1
2023-08-17 13:19:18	Yes	18-24	Male	3rd level	Yes	Club	Leinster	6-10						Position		3-5	1-2	Yes	Education from my parents, Education from a medical provider (i.e. Athletic Trainer, Doctor), Web based resource (i.e. Head-Up)	1	FALSE	1	1	1	1	0	1	1	TRUE	0	1	0	0	FALSE	1	0	1	0	1	1	Agree	2	2	Strongly Agree	5	5	Strongly Agree	1	1
2023-08-17 14:03:20	Yes	18-24	Male	3rd level	Yes	Club	Leinster	11-15	Position							3-5	3-5	Yes	Consent form required for participation, Education from a medical provider (i.e. Athletic Trainer, Doctor), Web based resource (i.e. Head-Up)	0	TRUE	1	1	1	0	1	1	1	FALSE	1	0	0	0	FALSE	1	0	1	1	1	0	Neutral	3	3	Agree	4	4	Strongly Agree	1	1
2023-08-17 14:07:59	Yes	18-24	Male	3rd level	Yes	Club	Leinster	11-15			Position					0	0	Yes	Education from my coach, Education from a medical provider (i.e. Athletic Trainer, Doctor), Web based resource (i.e. Head-Up), Magazines or other print material, IRFU Guide to Concussion Card	1	FALSE	1	1	1	1	1	1	1	TRUE	1	1	0	0	FALSE	1	0	1	1	1	1	Disagree	4	4	Agree	4	4	Neutral	3	3
2023-08-17 14:10:52	Yes	18-24	Male	3rd level	Yes	Club	Leinster	11-15					Position			1-2	0	Yes	Consent form required for participation, Education from my parents, Education from a medical provider (i.e. Athletic Trainer, Doctor), Web based resource (i.e. Head-Up), IRFU Guide to Concussion Card	1	FALSE	1	1	1	1	1	1	1	TRUE	1	1	1	1	FALSE	1	0	1	1	1	1	Disagree	4	4	Strongly Agree	5	5	Strongly Agree	1	1
2023-08-17 14:13:37	Yes	18-24	Male	Secondary	Yes	Club	Leinster	11-15		Position						3-5	0	Yes	Consent form required for participation, Education from a medical provider (i.e. Athletic Trainer, Doctor), Web based resource (i.e. Head-Up), IRFU Guide to Concussion Card	1	FALSE	1	1	1	1	0	1	1	TRUE	0	1	0	0	FALSE	1	0	1	1	1	1	Strongly Disagree	5	5	Strongly Agree	5	5	Strongly Agree	1	1
2023-08-17 14:17:20	Yes	18-24	Male	Post Graduate	Yes	Club	Leinster	>15						Position		3-5	1-2	Yes	Consent form required for participation, Education from a medical provider (i.e. Athletic Trainer, Doctor), Web based resource (i.e. Head-Up), Magazines or other print material	1	FALSE	0	1	1	1	0	0	0	TRUE	1	0	1	0	FALSE	1	0	1	1	1	1	Strongly Disagree	5	5	Strongly Agree	5	5	Strongly Agree	1	1
2023-08-17 14:20:12	Yes	18-24	Male	3rd level	Yes	Club	Leinster	6-10	Position							3-5	3-5	Yes	Education from a medical provider (i.e. Athletic Trainer, Doctor), Web based resource (i.e. Head-Up), IRFU Guide to Concussion Card	1	TRUE	1	1	1	1	1	1	1	TRUE	0	1	1	0	FALSE	1	1	0	1	1	1	Strongly Agree	1	1	Agree	4	4	Strongly Agree	1	1
2023-08-17 14:23:18	Yes	18-24	Male	3rd level	Yes	Club	Leinster	11-15			Position					3-5	3-5	Yes	Consent form required for participation, Education from my coach, Education from a medical provider (i.e. Athletic Trainer, Doctor), Web based resource (i.e. Head-Up), IRFU Guide to Concussion Card	1	TRUE	0	1	1	1	0	1	0	TRUE	1	1	1	0	FALSE	1	0	1	1	1	1	Strongly Disagree	5	5	Strongly Agree	5	5	Agree	2	2
2023-08-17 14:28:27	Yes	18-24	Male	Secondary	Yes	Club	Leinster	11-15						Position		1-2	1-2	Yes	Education from my coach, Education from a medical provider (i.e. Athletic Trainer, Doctor)	1	FALSE	1	1	1	1	1	1	1	TRUE	0	1	0	0	FALSE	1	0	0	1	1	1	Strongly Disagree	5	5	Strongly Agree	5	5	Strongly Agree	1	1
2023-08-17 14:31:14	Yes	18-24	Male	3rd level	Yes	Club	Leinster	11-15			Position					3-5	0	Yes	Consent form required for participation, Education from my coach, Education from a medical provider (i.e. Athletic Trainer, Doctor), IRFU Guide to Concussion Card	1	FALSE	1	1	1	1	0	1	1	TRUE	0	1	0	0	FALSE	1	0	1	0	1	1	Neutral	3	3	Strongly Agree	5	5	Strongly Agree	1	1
2023-08-17 14:33:44	Yes	18-24	Male	3rd level	Yes	Club	Leinster	>15				Position				0	0	Yes	Consent form required for participation, Education from my coach, Education from my parents, Education from a medical provider (i.e. Athletic Trainer, Doctor), Web based resource (i.e. Head-Up), Magazines or other print material, IRFU Guide to Concussion Card	1	FALSE	1	1	1	1	0	1	1	TRUE	0	1	1	0	FALSE	1	0	1	0	1	1	Strongly Disagree	5	5	Strongly Agree	5	5	Strongly Agree	1	1
2023-08-17 14:36:57	Yes	18-24	Male	3rd level	Yes	Club	Leinster	>15			Position					6-10	3-5	Yes	Consent form required for participation, Education from my coach, Education from a medical provider (i.e. Athletic Trainer, Doctor), Magazines or other print material, IRFU Guide to Concussion Card	1	FALSE	1	1	1	1	1	1	1	TRUE	0	1	1	0	FALSE	1	0	1	1	1	1	Disagree	4	4	Strongly Agree	5	5	Strongly Agree	1	1
2023-08-17 14:40:24	Yes	18-24	Male	3rd level	Yes	Club	Leinster	>15			Position					3-5	1-2	Yes	Consent form required for participation, Education from my coach, Education from a medical provider (i.e. Athletic Trainer, Doctor), Web based resource (i.e. Head-Up), Magazines or other print material, IRFU Guide to Concussion Card	1	FALSE	0	1	1	1	0	1	1	TRUE	0	1	1	1	FALSE	1	0	1	1	1	1	Neutral	3	3	Strongly Agree	5	5	Strongly Agree	1	1
2023-08-17 14:42:54	Yes	18-24	Male	3rd level	Yes	Club	Leinster	>15				Position				0	0	Yes	IRFU Guide to Concussion Card	1	FALSE	1	1	1	1	1	1	1	TRUE	0	1	1	0	FALSE	1	0	1	0	1	1	Disagree	4	4	Agree	4	4	Strongly Agree	1	1
2023-08-17 14:45:56	Yes	18-24	Male	3rd level	Yes	Club	Leinster	11-15		Position						3-5	1-2	Yes	Education from my parents, Education from a medical provider (i.e. Athletic Trainer, Doctor), IRFU Guide to Concussion Card	1	FALSE	1	1	1	1	0	1	1	TRUE	0	1	0	1	FALSE	1	0	1	1	1	1	Strongly Disagree	5	5	Strongly Agree	5	5	Strongly Agree	1	1
2023-08-17 14:48:49	Yes	18-24	Male	3rd level	Yes	Club	Leinster	>15						Position		0	0	Yes	Consent form required for participation, Education from my coach, Education from my parents, Education from a medical provider (i.e. Athletic Trainer, Doctor), Web based resource (i.e. Head-Up)	1	FALSE	1	1	1	0	1	1	1	TRUE	0	1	1	0	FALSE	1	0	1	1	1	1	Disagree	4	4	Strongly Agree	5	5	Strongly Agree	1	1
2023-08-17 14:51:25	Yes	18-24	Male	3rd level	Yes	Club	Leinster	>15	Position							1-2	0	Yes	Education from a medical provider (i.e. Athletic Trainer, Doctor)	1	FALSE	0	1	1	0	0	1	0	TRUE	0	1	1	1	FALSE	1	0	0	1	1	1	Neutral	3	3	Agree	4	4	Agree	2	2
2023-08-17 14:53:43	Yes	18-24	Male	3rd level	Yes	Club	Leinster	11-15								1-2	0	Yes	Education from my coach, Education from my parents, Education from a medical provider (i.e. Athletic Trainer, Doctor), Web based resource (i.e. Head-Up)	1	FALSE	1	1	1	1	1	1	1	TRUE	0	1	0	0	FALSE	1	0	1	1	1	1	Neutral	3	3	Strongly Agree	5	5	Strongly Agree	1	1
2023-08-17 14:56:16	Yes	18-24	Male	3rd level	Yes	Club	Leinster	11-15				Position				0	0	Yes	Education from my coach, Education from my parents, Web based resource (i.e. Head-Up), IRFU Guide to Concussion Card	1	FALSE	1	1	1	0	0	1	1	TRUE	1	1	0	1	FALSE	1	0	1	1	1	1	Strongly Disagree	5	5	Strongly Agree	5	5	Strongly Agree	1	1
2023-08-17 14:59:08	Yes	18-24	Male	3rd level	Yes	Club	Leinster	6-10	Position							0	0	Yes	Education from my coach, Education from a medical provider (i.e. Athletic Trainer, Doctor), Web based resource (i.e. Head-Up), College course	1	FALSE	1	1	1	1	0	1	0	TRUE	0	1	1	0	FALSE	1	0	1	1	1	1	Neutral	3	3	Strongly Agree	5	5	Strongly Agree	1	1
2023-08-17 15:01:40	Yes	18-24	Male	3rd level	Yes	Club	Leinster	11-15		Position						0	0	Yes	Education from my coach	1	FALSE	1	1	1	1	0	1	1	TRUE	0	1	0	1	FALSE	1	0	1	1	1	1	Disagree	4	4	Agree	4	4	Strongly Agree	1	1
2023-08-17 15:04:44	Yes	18-24	Male	3rd level	Yes	Club	Leinster	>15							Position	1-2	0	Yes	Consent form required for participation, Education from my coach, Education from my parents, Education from a medical provider (i.e. Athletic Trainer, Doctor), Web based resource (i.e. Head-Up)	1	FALSE	1	1	1	1	0	1	1	TRUE	0	1	0	0	FALSE	1	0	1	1	1	1	Strongly Disagree	5	5	Strongly Agree	5	5	Strongly Agree	1	1
2023-08-17 15:08:01	Yes	18-24	Male	3rd level	Yes	Club	Leinster	>15	Position							3-5	0	Yes	Education from my coach, Education from a medical provider (i.e. Athletic Trainer, Doctor), Web based resource (i.e. Head-Up), Magazines or other print material, IRFU Guide to Concussion Card	1	FALSE	1	1	1	1	0	1	0	TRUE	0	0	1	0	FALSE	1	0	1	0	0	1	Agree	2	2	Agree	4	4	Strongly Agree	1	1
2023-08-17 15:12:33	Yes	25-34	Male	3rd level	Yes	Club	Munster	>15	Position							1-2	1-2	Yes	Education from a medical provider (i.e. Athletic Trainer, Doctor), IRFU Guide to Concussion Card	1	FALSE	0	1	1	1	1	1	1	TRUE	1	1	0	0	FALSE	1	0	1	1	1	1	Strongly Disagree	5	5	Strongly Agree	5	5	Strongly Agree	1	1
2023-08-17 15:15:33	Yes	18-24	Male	Post Graduate	Yes	Club	Munster	3-5						Position		1-2	0	Yes	Education from a medical provider (i.e. Athletic Trainer, Doctor)	1	FALSE	1	1	1	0	1	1	1	TRUE	0	1	1	0	FALSE	0	0	1	0	1	1	Neutral	3	3	Agree	4	4	Agree	2	2
2023-08-17 15:19:06	Yes	18-24	Male	3rd level	Yes	Club	Munster	6-10						Position		3-5	3-5	Yes	Education from my coach	1	FALSE	1	1	1	0	0	1	1	TRUE	0	1	1	1	FALSE	1	0	0	0	0	1	Strongly Disagree	5	5	Strongly Agree	5	5	Strongly Agree	1	1
2023-08-17 15:21:47	Yes	18-24	Male	3rd level	Yes	Club	Munster	6-10			Position					0	0	Yes	Consent form required for participation, Education from my coach, Education from my parents, Education from a medical provider (i.e. Athletic Trainer, Doctor), Web based resource (i.e. Head-Up), Magazines or other print material, IRFU Guide to Concussion Card	1	FALSE	1	1	1	0	0	1	1	TRUE	0	1	0	0	FALSE	0	0	0	1	0	0	Neutral	3	3	Agree	4	4	Agree	2	2
2023-08-17 15:25:20	Yes	18-24	Male	3rd level	Yes	Club	Munster	6-10	Position							3-5	1-2	Yes	Consent form required for participation, Education from my coach, Education from a medical provider (i.e. Athletic Trainer, Doctor)	1	FALSE	1	1	1	1	1	1	1	TRUE	0	1	0	0	FALSE	1	1	1	0	1	1	Agree	2	2	Agree	4	4	Strongly Agree	1	1
2023-08-17 15:31:26	Yes	25-34	Male	Post Graduate	Yes	Club	Munster	>15			Position					3-5	1-2	Yes	Education from my coach, Education from a medical provider (i.e. Athletic Trainer, Doctor), Web based resource (i.e. Head-Up), Magazines or other print material, IRFU Guide to Concussion Card	1	FALSE	1	1	1	1	0	1	1	TRUE	1	1	1	0	FALSE	1	0	0	1	1	1	Strongly Disagree	5	5	Strongly Agree	5	5	Strongly Agree	1	1
2023-08-17 15:36:05	Yes	18-24	Male	3rd level	Yes	Club	Munster	>15	Position							6-10	1-2	Yes	Magazines or other print material, IRFU Guide to Concussion Card	0	FALSE	1	1	1	1	0	1	1	TRUE	1	1	1	0	FALSE	1	0	1	1	1	1	Agree	2	2	Strongly Agree	5	5	Strongly Agree	1	1
2023-08-17 15:39:30	Yes	25-34	Male	3rd level	Yes	Club	Munster	>15	Position							0	0	Yes	Education from a medical provider (i.e. Athletic Trainer, Doctor)	1	FALSE	1	1	1	1	0	1	1	TRUE	0	1	1	0	FALSE	1	0	1	0	1	1	Disagree	4	4	Agree	4	4	Strongly Agree	1	1
2023-08-17 15:42:28	Yes	25-34	Male	Secondary	Yes	Club	Munster	>15			Position					3-5	1-2	Yes	Education from a medical provider (i.e. Athletic Trainer, Doctor), Magazines or other print material, IRFU Guide to Concussion Card	1	FALSE	0	1	1	1	0	1	0	TRUE	0	1	1	0	FALSE	1	0	1	0	1	1	Disagree	4	4	Strongly Agree	5	5	Agree	2	2
2023-08-17 15:46:02	Yes	18-24	Male	3rd level	Yes	Club	Munster	>15	Position							>10	6-10	Yes	Consent form required for participation, Education from a medical provider (i.e. Athletic Trainer, Doctor), IRFU Guide to Concussion Card	1	FALSE	1	1	1	0	1	1	1	TRUE	0	1	0	0	FALSE	1	0	1	1	1	1	Disagree	4	4	Strongly Agree	5	5	Agree	2	2
2023-08-17 15:48:47	Yes	18-24	Male	3rd level	Yes	Club	Munster	>15		Position						3-5	3-5	Yes	Consent form required for participation, Education from my coach, Education from my parents, Education from a medical provider (i.e. Athletic Trainer, Doctor), Web based resource (i.e. Head-Up), IRFU Guide to Concussion Card	0	TRUE	0	1	1	1	1	1	1	TRUE	0	1	0	0	FALSE	1	0	1	1	1	1	Strongly Disagree	5	5	Strongly Agree	5	5	Agree	2	2
2023-08-17 15:51:28	Yes	18-24	Male	3rd level	Yes	Club	Munster	>15			Position					1-2	1-2	Yes	Education from my coach, Education from my parents, Education from a medical provider (i.e. Athletic Trainer, Doctor), IRFU Guide to Concussion Card	1	TRUE	1	1	1	1	1	1	1	TRUE	0	1	0	0	FALSE	1	0	1	1	1	1	Strongly Disagree	5	5	Strongly Agree	5	5	Strongly Agree	1	1
2023-08-17 15:54:23	Yes	25-34	Male	3rd level	Yes	Club	Munster	6-10	Position							1-2	1-2	Yes	Consent form required for participation, Education from a medical provider (i.e. Athletic Trainer, Doctor), Web based resource (i.e. Head-Up)	1	FALSE	0	1	1	1	1	1	1	TRUE	0	1	1	0	FALSE	1	0	0	0	1	1	Disagree	4	4	Agree	4	4	Agree	2	2
2023-08-19 10:10:45	Yes	18-24	Male	3rd level	Yes	Club	Munster	>15					Position			3-5	1-2	Yes	IRFU Guide to Concussion Card	1	FALSE	1	1	1	1	0	1	1	TRUE	1	0	1	0	FALSE	1	1	0	1	1	0	Agree	2	2	Agree	4	4	Strongly Agree	1	1
2023-08-19 10:13:12	Yes	18-24	Male	Secondary	Yes	Club	Munster	6-10				Position				0	0	Yes	Education from a medical provider (i.e. Athletic Trainer, Doctor)	1	FALSE	1	1	1	1	1	1	1	TRUE	0	1	0	1	FALSE	1	0	1	1	1	1	Strongly Disagree	5	5	Strongly Agree	5	5	Strongly Agree	1	1
2023-08-19 10:15:56	Yes	18-24	Male	3rd level	Yes	Club	Munster	11-15				Position				1-2	0	Yes	Consent form required for participation, Education from my coach, Education from a medical provider (i.e. Athletic Trainer, Doctor), Web based resource (i.e. Head-Up), IRFU Guide to Concussion Card	1	FALSE	1	1	1	1	0	1	0	TRUE	0	0	1	0	FALSE	0	0	0	0	1	1	Agree	2	2	Agree	4	4	Agree	2	2
2023-08-19 10:18:46	Yes	18-24	Male	Secondary	Yes	Club	Munster	11-15							Position	0	0	No		1	FALSE	1	1	0	1	0	1	1	TRUE	1	1	1	1	FALSE	0	1	1	0	1	1	Agree	2	2	Agree	4	4	Strongly Agree	1	1
2023-08-19 10:21:12	Yes	18-24	Male	Post Graduate	Yes	Club	Munster	>15	Position							3-5	1-2	Yes	IRFU Guide to Concussion Card	1	FALSE	1	1	1	1	0	1	1	TRUE	0	1	1	0	FALSE	1	0	1	0	1	1	Strongly Disagree	5	5	Strongly Agree	5	5	Strongly Agree	1	1
2023-08-19 10:26:54	Yes	18-24	Male	3rd level	Yes	Club	Munster	>15		Position						6-10	3-5	Yes	Education from my coach, IRFU Guide to Concussion Card	1	FALSE	0	1	1	1	0	1	1	TRUE	0	1	1	0	FALSE	1	0	1	1	1	1	Disagree	4	4	Strongly Agree	5	5	Strongly Agree	1	1
2023-08-19 10:29:31	Yes	18-24	Male	3rd level	Yes	Club	Munster	6-10		Position						3-5	3-5	Yes	Education from my coach, Education from a medical provider (i.e. Athletic Trainer, Doctor), Web based resource (i.e. Head-Up), Magazines or other print material	1	TRUE	0	1	1	1	0	1	0	TRUE	0	1	1	1	FALSE	1	0	1	0	0	0	Strongly Disagree	5	5	Agree	4	4	Agree	2	2
2023-08-19 10:32:22	Yes	18-24	Male	3rd level	Yes	Club	Munster	>15	Position							0	0	Yes	Consent form required for participation, Education from my coach, Education from a medical provider (i.e. Athletic Trainer, Doctor), Web based resource (i.e. Head-Up), IRFU Guide to Concussion Card	1	FALSE	1	1	1	1	1	1	1	TRUE	1	1	0	0	FALSE	1	0	1	1	1	1	Disagree	4	4	Agree	4	4	Agree	2	2
2023-08-19 10:35:08	Yes	18-24	Male	3rd level	Yes	Club	Munster	>15							Position	0	0	Yes	Consent form required for participation, Education from my coach, Education from my parents, Education from a medical provider (i.e. Athletic Trainer, Doctor), Web based resource (i.e. Head-Up), Magazines or other print material	1	TRUE	0	1	1	0	1	1	1	TRUE	1	1	0	1	FALSE	1	1	0	1	1	1	Disagree	4	4	Strongly Agree	5	5	Strongly Agree	1	1
2023-08-19 10:38:03	Yes	18-24	Male	3rd level	Yes	Club	Munster	6-10							Position	3-5	0	Yes	Education from a medical provider (i.e. Athletic Trainer, Doctor), IRFU Guide to Concussion Card	1	FALSE	1	1	1	1	1	1	1	TRUE	0	1	0	0	FALSE	1	0	1	1	1	1	Disagree	4	4	Agree	4	4	Strongly Agree	1	1
2023-08-19 10:40:34	Yes	18-24	Male	3rd level	Yes	Club	Munster	11-15			Position					0	0	Yes	Consent form required for participation, Education from my coach, Education from my parents, Education from a medical provider (i.e. Athletic Trainer, Doctor), Web based resource (i.e. Head-Up), IRFU Guide to Concussion Card	1	FALSE	0	1	1	0	0	1	1	TRUE	0	1	0	0	FALSE	1	0	1	1	1	1	Strongly Disagree	5	5	Strongly Agree	5	5	Strongly Agree	1	1
2023-08-19 14:27:09	Yes	18-24	Male	3rd level	Yes	Club	Munster	6-10							Position	1-2	0	Don't know		1	FALSE	0	1	1	1	1	1	1	TRUE	0	0	1	1	FALSE	1	1	1	1	1	1	Neutral	3	3	Strongly Agree	5	5	Agree	2	2
2023-08-19 14:29:31	Yes	18-24	Male	3rd level	Yes	Club	Munster	>15						Position		6-10	3-5	Yes	Education from a medical provider (i.e. Athletic Trainer, Doctor)	1	TRUE	0	1	1	1	0	1	1	TRUE	0	1	1	1	FALSE	1	0	1	1	1	1	Strongly Disagree	5	5	Agree	4	4	Strongly Agree	1	1
2023-08-19 14:31:55	Yes	18-24	Male	3rd level	Yes	Club	Munster	6-10				Position				1-2	0	Yes	Magazines or other print material	1	FALSE	1	1	1	0	0	1	1	TRUE	0	1	1	0	FALSE	1	0	1	1	1	1	Strongly Disagree	5	5	Agree	4	4	Strongly Agree	1	1
2023-08-19 14:34:47	Yes	18-24	Male	3rd level	Yes	Club	Munster	6-10			Position					3-5	3-5	Yes	Consent form required for participation, Education from my coach, Education from my parents, Education from a medical provider (i.e. Athletic Trainer, Doctor), Web based resource (i.e. Head-Up), IRFU Guide to Concussion Card	1	FALSE	1	1	1	1	1	1	1	TRUE	1	1	0	0	FALSE	1	0	1	1	1	1	Disagree	4	4	Strongly Agree	5	5	Strongly Agree	1	1
2023-08-19 14:37:28	Yes	25-34	Male	3rd level	Yes	Club	Munster	>15	Position							3-5	1-2	Yes	IRFU Guide to Concussion Card	1	FALSE	1	1	1	1	1	1	1	TRUE	0	1	0	0	FALSE	1	0	1	0	0	1	Strongly Disagree	5	5	Strongly Agree	5	5	Agree	2	2
2023-08-19 14:40:46	Yes	18-24	Male	3rd level	Yes	Club	Munster	11-15	Position							1-2	0	Yes	IRFU Guide to Concussion Card	1	FALSE	1	1	1	1	1	1	0	TRUE	1	1	1	0	FALSE	1	0	0	0	1	1	Agree	2	2	Agree	4	4	Agree	2	2
2023-08-19 14:43:05	Yes	18-24	Male	3rd level	Yes	Club	Munster	11-15				Position				6-10	3-5	Yes	Education from a medical provider (i.e. Athletic Trainer, Doctor), IRFU Guide to Concussion Card	1	FALSE	0	1	1	1	0	1	1	TRUE	1	1	0	1	FALSE	1	0	1	0	1	1	Strongly Disagree	5	5	Strongly Agree	5	5	Neutral	3	3
2023-08-19 14:46:28	Yes	18-24	Male	3rd level	Yes	Club	Munster	11-15			Position					3-5	3-5	Yes	Education from my coach, Education from a medical provider (i.e. Athletic Trainer, Doctor), IRFU Guide to Concussion Card	0	TRUE	0	1	1	0	0	0	1	TRUE	0	1	0	1	FALSE	1	1	0	1	1	1	Strongly Disagree	5	5	Strongly Agree	5	5	Strongly Agree	1	1
2023-08-19 14:49:32	Yes	18-24	Male	3rd level	Yes	Club	Munster	>15			Position					0	0	Yes	Education from my coach	1	FALSE	1	1	1	1	0	1	1	TRUE	0	1	0	1	FALSE	1	0	1	1	0	1	Strongly Disagree	5	5	Strongly Agree	5	5	Strongly Agree	1	1
2023-08-19 14:53:01	Yes	25-34	Male	Post Graduate	Yes	Club	Munster	11-15			Position					3-5	0	Yes	Consent form required for participation, Education from a medical provider (i.e. Athletic Trainer, Doctor), IRFU Guide to Concussion Card	1	FALSE	1	1	1	1	0	1	1	TRUE	0	1	1	0	FALSE	1	1	1	1	1	1	Disagree	4	4	Strongly Agree	5	5	Agree	2	2
2023-08-19 14:55:32	Yes	25-34	Male	3rd level	Yes	Club	Munster	11-15						Position		1-2	1-2	Yes	Education from a medical provider (i.e. Athletic Trainer, Doctor), IRFU Guide to Concussion Card	1	FALSE	1	1	1	1	1	1	1	TRUE	0	1	1	0	FALSE	1	0	1	1	1	1	Strongly Disagree	5	5	Strongly Agree	5	5	Strongly Agree	1	1
2023-08-20 12:05:17	Yes	25-34	Male	3rd level	Yes	Club	Leinster	>15		Position						1-2	0	Yes	Web based resource (i.e. Head-Up), IRFU Guide to Concussion Card	1	FALSE	1	1	1	1	1	1	1	TRUE	0	1	1	0	FALSE	1	0	1	0	1	1	Disagree	4	4	Agree	4	4	Strongly Agree	1	1
2023-08-20 12:15:43	Yes	18-24	Male	3rd level	Yes	Club	Leinster	>15								0	0	Yes		1	TRUE	1	1	1	0	0	1	1	TRUE	0	1	0	0	FALSE	1	1	1	0	1	1	Disagree	4	4	Strongly Agree	5	5	Strongly Agree	1	1
2023-08-20 12:18:44	Yes	45+	Male	3rd level	Yes	Club	Leinster	>15				Position				1-2	1-2	Yes	Web based resource (i.e. Head-Up), IRFU Guide to Concussion Card	0	FALSE	0	1	1	1	1	1	1	TRUE	0	1	0	1	FALSE	1	0	1	1	0	1	Agree	2	2	Agree	4	4	Agree	2	2
2023-08-20 12:21:09	Yes	18-24	Male	3rd level	Yes	Club	Leinster	6-10				Position				1-2	0	Yes	Education from a medical provider (i.e. Athletic Trainer, Doctor), IRFU Guide to Concussion Card	0	FALSE	0	1	1	1	1	1	1	TRUE	1	1	0	0	FALSE	1	0	0	1	1	1	Strongly Disagree	5	5	Agree	4	4	Agree	2	2
2023-08-20 12:23:36	Yes	25-34	Male	3rd level	Yes	Club	Leinster	11-15			Position					3-5	1-2	Yes	Consent form required for participation, Education from my coach, Education from a medical provider (i.e. Athletic Trainer, Doctor), Web based resource (i.e. Head-Up), Magazines or other print material, IRFU Guide to Concussion Card	1	FALSE	1	1	1	1	1	1	1	TRUE	0	1	0	0	TRUE	1	0	1	0	1	1	Disagree	4	4	Strongly Agree	5	5	Strongly Agree	1	1
2023-08-20 12:26:22	Yes	18-24	Male	Post Graduate	Yes	Club	Leinster	>15	Position							3-5	1-2	Yes	Consent form required for participation, Education from a medical provider (i.e. Athletic Trainer, Doctor), IRFU Guide to Concussion Card	1	FALSE	1	1	1	1	1	1	1	TRUE	0	1	0	0	TRUE	1	1	1	0	1	1	Strongly Disagree	5	5	Agree	4	4	Strongly Agree	1	1
2023-08-20 12:29:47	Yes	25-34	Male	3rd level	Yes	Club	Leinster	11-15							Position	1-2	1-2	Yes	Education from my coach, Education from a medical provider (i.e. Athletic Trainer, Doctor), Web based resource (i.e. Head-Up), IRFU Guide to Concussion Card	1	FALSE	1	1	1	1	1	1	1	TRUE	0	1	0	0	FALSE	1	0	1	0	0	1	Strongly Disagree	5	5	Strongly Agree	5	5	Strongly Agree	1	1
2023-08-20 12:33:32	Yes	25-34	Male	3rd level	Yes	Club	Leinster	11-15						Position		1-2	0	Yes	Education from my coach, Education from a medical provider (i.e. Athletic Trainer, Doctor)	1	FALSE	0	1	1	1	1	1	1	TRUE	1	1	0	0	FALSE	1	0	1	1	0	1	Strongly Disagree	5	5	Strongly Agree	5	5	Neutral	3	3
2023-08-20 12:36:14	Yes	18-24	Male	Post Graduate	Yes	Club	Leinster	>15		Position						1-2	1-2	Yes	Consent form required for participation, Education from a medical provider (i.e. Athletic Trainer, Doctor), Web based resource (i.e. Head-Up), IRFU Guide to Concussion Card	1	FALSE	1	1	1	1	1	1	1	TRUE	0	1	0	0	FALSE	1	1	1	0	1	1	Strongly Disagree	5	5	Strongly Agree	5	5	Strongly Agree	1	1
2023-08-20 12:38:32	Yes	18-24	Male	3rd level	Yes	Club	Leinster	6-10	Position							3-5	1-2	Yes	Consent form required for participation, Education from my coach, Education from a medical provider (i.e. Athletic Trainer, Doctor), IRFU Guide to Concussion Card	1	FALSE	1	1	1	1	1	1	1	TRUE	0	1	1	0	FALSE	1	0	1	1	1	1	Disagree	4	4	Strongly Agree	5	5	Strongly Agree	1	1
2023-08-20 12:41:43	Yes	25-34	Male	Post Graduate	Yes	Club	Leinster	>15						Position		1-2	0	Yes	Education from my coach, Education from a medical provider (i.e. Athletic Trainer, Doctor), IRFU Guide to Concussion Card	0	FALSE	1	1	1	1	1	1	0	TRUE	1	1	1	1	TRUE	1	0	0	0	1	1	Agree	2	2	Strongly Agree	5	5	Neutral	3	3
2023-08-20 14:24:36	Yes	18-24	Male	3rd level	Yes	Club	Leinster	11-15		Position						0	0	Yes	Education from my coach	1	FALSE	0	1	1	1	1	1	1	TRUE	1	1	1	0	FALSE	1	0	1	0	1	1	Disagree	4	4	Strongly Agree	5	5	Strongly Agree	1	1
2023-08-20 14:28:10	Yes	25-34	Male	3rd level	Yes	Club	Connacht	>15	Position							1-2	0	Yes	Education from a medical provider (i.e. Athletic Trainer, Doctor), IRFU Guide to Concussion Card	1	FALSE	0	1	1	1	1	1	1	TRUE	1	1	1	0	FALSE	1	0	1	1	1	1	Strongly Disagree	5	5	Agree	4	4	Strongly Agree	1	1
2023-08-20 14:30:40	Yes	25-34	Male	3rd level	Yes	Club	Leinster	3-5		Position						0	0	No	Web based resource (i.e. Head-Up)	1	FALSE	1	1	1	1	1	1	1	TRUE	1	1	0	1	FALSE	1	0	1	1	1	1	Disagree	4	4	Strongly Agree	5	5	Neutral	3	3
2023-08-20 14:34:12	Yes	25-34	Male	Post Graduate	Yes	Club	Leinster	>15			Position					1-2	0	No	Education from a medical provider (i.e. Athletic Trainer, Doctor), Web based resource (i.e. Head-Up)	1	FALSE	1	1	1	1	1	1	1	TRUE	1	1	1	0	FALSE	1	0	1	1	0	1	Strongly Disagree	5	5	Strongly Agree	5	5	Agree	2	2
2023-08-20 14:36:59	Yes	25-34	Male	3rd level	Yes	Club	Leinster	>15							Position	3-5	0	Yes	Consent form required for participation, IRFU Guide to Concussion Card	1	TRUE	1	1	0	0	0	1	0	TRUE	1	1	0	0	TRUE	1	0	1	1	1	0	Agree	2	2	Strongly Agree	5	5	Strongly Agree	1	1
2023-08-20 14:39:55	Yes	25-34	Male	Post Graduate	Yes	Club	Leinster	>15	Position							1-2	1-2	Yes	Consent form required for participation, Education from my coach, Education from a medical provider (i.e. Athletic Trainer, Doctor), Web based resource (i.e. Head-Up)	1	FALSE	0	1	1	1	0	1	1	TRUE	0	1	0	0	FALSE	1	0	1	0	0	1	Neutral	3	3	Agree	4	4	Strongly Agree	1	1
2023-08-20 14:46:00	Yes	25-34	Male	3rd level	Yes	Club	Leinster	6-10			Position					1-2	1-2	Yes	Education from my coach, IRFU Guide to Concussion Card	1	FALSE	1	1	1	1	0	1	0	TRUE	0	0	1	0	FALSE	1	1	0	1	1	1	Strongly Disagree	5	5	Strongly Agree	5	5	Disagree	4	4
2023-08-20 14:49:34	Yes	18-24	Male	Post Graduate	Yes	Club	Leinster	>15						Position		0	0	Yes	Consent form required for participation, Education from my coach, IRFU Guide to Concussion Card	1	TRUE	0	1	1	0	0	0	0	TRUE	0	0	1	0	FALSE	1	1	0	0	1	1	Strongly Disagree	5	5	Strongly Agree	5	5	Strongly Agree	1	1
2023-08-20 14:52:08	Yes	25-34	Male	Post Graduate	Yes	Club	Leinster	>15						Position		6-10	1-2	Yes	Consent form required for participation, Education from a medical provider (i.e. Athletic Trainer, Doctor), Web based resource (i.e. Head-Up)	1	TRUE	0	1	0	1	0	1	1	TRUE	1	0	0	0	FALSE	1	0	1	1	0	0	Strongly Disagree	5	5	Strongly Agree	5	5	Agree	2	2
2023-08-20 14:55:40	Yes	25-34	Male	Post Graduate	Yes	Club	Leinster	>15							Position	1-2	1-2	Yes	Education from my coach, Education from a medical provider (i.e. Athletic Trainer, Doctor), Web based resource (i.e. Head-Up), IRFU Guide to Concussion Card	1	FALSE	1	1	1	1	1	1	1	TRUE	1	1	0	1	FALSE	1	0	1	0	1	1	Strongly Disagree	5	5	Strongly Agree	5	5	Neutral	3	3
2023-08-20 14:58:34	Yes	35-44	Male	3rd level	Yes	Club	Leinster	>15					Position			0	0	No		1	FALSE	1	1	1	0	0	1	1	TRUE	0	1	0	1	FALSE	1	0	0	0	1	1	Strongly Disagree	5	5	Strongly Agree	5	5	Strongly Agree	1	1
2023-08-20 15:01:33	Yes	25-34	Male	3rd level	Yes	Club	Leinster	>15	Position							1-2	0	Yes	Consent form required for participation, Education from my coach, Education from a medical provider (i.e. Athletic Trainer, Doctor), Web based resource (i.e. Head-Up), Magazines or other print material, IRFU Guide to Concussion Card	1	FALSE	1	1	1	1	1	1	1	TRUE	0	1	0	0	FALSE	1	0	1	0	1	1	Strongly Disagree	5	5	Strongly Agree	5	5	Strongly Agree	1	1
2023-08-20 15:04:32	Yes	25-34	Male	Post Graduate	Yes	Club	Leinster	>15					Position			0	0	Yes	Education from my coach, Education from a medical provider (i.e. Athletic Trainer, Doctor), Web based resource (i.e. Head-Up), IRFU Guide to Concussion Card	1	FALSE	1	1	1	1	1	1	1	TRUE	0	1	0	0	FALSE	1	1	1	1	0	1	Neutral	3	3	Agree	4	4	Agree	2	2
2023-08-20 15:07:57	Yes	25-34	Male	3rd level	Yes	Club	Leinster	>15			Position					>10	3-5	Yes	Education from a medical provider (i.e. Athletic Trainer, Doctor)	1	TRUE	1	1	1	1	1	1	1	TRUE	0	1	1	1	FALSE	1	0	1	1	0	1	Strongly Disagree	5	5	Strongly Agree	5	5	Strongly Disagree	5	5
2023-08-20 15:10:41	Yes	25-34	Male	3rd level	Yes	Club	Leinster	>15				Position				1-2	0	Yes	Web based resource (i.e. Head-Up), IRFU Guide to Concussion Card	0	FALSE	1	1	1	1	1	1	1	TRUE	0	1	1	0	FALSE	1	1	1	0	1	1	Strongly Agree	1	1	Agree	4	4	Agree	2	2
2023-08-21 08:11:51	Yes	18-24	Male	Secondary	Yes	School	Leinster	11-15			Position					3-5	1-2	Yes	Education from my coach, Education from my parents, Education from a medical provider (i.e. Athletic Trainer, Doctor), Web based resource (i.e. Head-Up)	1	FALSE	0	1	1	0	1	0	1	TRUE	0	1	1	1	FALSE	1	0	1	1	1	0	Disagree	4	4	Strongly Agree	5	5	Agree	2	2
2023-08-21 08:15:20	Yes	16-17	Male	Secondary	Yes	School	Leinster	11-15	Position							0	0	Yes	Education from my coach, Education from my parents, IRFU Guide to Concussion Card	1	TRUE	0	1	1	0	1	1	1	TRUE	0	1	0	1	FALSE	0	0	0	1	1	1	Strongly Disagree	5	5	Strongly Agree	5	5	Strongly Agree	1	1
2023-08-21 08:17:55	Yes	18-24	Male	Secondary	Yes	School	Leinster	3-5							Position	3-5	0	Yes	Education from my coach, Education from my parents	1	FALSE	0	1	1	1	1	1	1	TRUE	1	1	0	1	FALSE	1	0	1	0	1	1	Disagree	4	4	Strongly Agree	5	5	Strongly Agree	1	1
2023-08-21 08:20:35	Yes	18-24	Male	Secondary	Yes	School	Leinster	11-15	Position							0	0	Yes	Education from my coach, Education from a medical provider (i.e. Athletic Trainer, Doctor)	1	FALSE	1	1	1	1	1	1	1	TRUE	1	1	0	0	FALSE	1	0	0	1	1	1	Strongly Disagree	5	5	Strongly Agree	5	5	Strongly Agree	1	1
2023-08-21 08:23:20	Yes	18-24	Male	Secondary	Yes	School	Leinster	11-15	Position							1-2	0	Don't know		1	FALSE	0	1	1	1	1	1	1	TRUE	1	1	0	0	FALSE	0	0	1	1	1	1	Disagree	4	4	Agree	4	4	Strongly Agree	1	1
2023-08-21 08:26:30	Yes	18-24	Male	Secondary	Yes	School	Leinster	11-15	Position							1-2	1-2	Yes	Education from a medical provider (i.e. Athletic Trainer, Doctor), IRFU Guide to Concussion Card	1	TRUE	0	1	1	1	0	1	1	TRUE	0	1	0	0	FALSE	1	1	0	1	1	1	Neutral	3	3	Strongly Agree	5	5	Strongly Agree	1	1
2023-08-21 08:29:14	Yes	16-17	Male	Secondary	Yes	School	Leinster	6-10			Position					0	0	Yes	Education from my coach, IRFU Guide to Concussion Card	1	FALSE	1	1	1	1	1	0	1	TRUE	0	1	1	0	FALSE	1	0	1	1	1	1	Agree	2	2	Agree	4	4	Strongly Agree	1	1
2023-08-21 08:31:48	Yes	18-24	Male	Secondary	Yes	School	Leinster	11-15		Position						1-2	0	Yes	Education from my coach, Education from my parents, IRFU Guide to Concussion Card	1	FALSE	0	1	1	1	0	1	1	TRUE	0	1	1	1	FALSE	1	0	1	1	1	1	Agree	2	2	Strongly Agree	5	5	Strongly Agree	1	1
2023-08-21 08:34:34	Yes	16-17	Male	Secondary	Yes	School	Leinster	6-10			Position					1-2	0	Yes	Education from my coach, Education from a medical provider (i.e. Athletic Trainer, Doctor), IRFU Guide to Concussion Card	0	TRUE	1	1	1	1	1	1	1	TRUE	1	1	1	0	FALSE	1	0	0	0	1	1	Strongly Disagree	5	5	Strongly Agree	5	5	Strongly Agree	1	1
2023-08-21 08:37:01	Yes	16-17	Male	Secondary	Yes	School	Leinster	11-15			Position					0	0	Yes	Education from my coach, IRFU Guide to Concussion Card	1	FALSE	1	1	1	1	1	1	1	TRUE	0	1	1	1	FALSE	0	0	1	1	1	1	Neutral	3	3	Strongly Agree	5	5	Strongly Agree	1	1
2023-08-21 08:39:44	Yes	18-24	Male	Secondary	Yes	School	Leinster	11-15		Position						3-5	3-5	Yes	Consent form required for participation, Education from my coach, Education from my parents, Education from a medical provider (i.e. Athletic Trainer, Doctor), IRFU Guide to Concussion Card	1	FALSE	1	1	1	1	0	1	1	TRUE	0	1	0	1	FALSE	1	0	1	1	1	1	Strongly Disagree	5	5	Strongly Agree	5	5	Strongly Agree	1	1
2023-08-21 08:42:33	Yes	16-17	Male	Secondary	Yes	School	Leinster	3-5		Position						3-5	0	Yes	Magazines or other print material, IRFU Guide to Concussion Card	1	FALSE	1	1	1	1	1	1	1	TRUE	1	1	1	0	FALSE	1	1	1	1	1	1	Neutral	3	3	Agree	4	4	Disagree	4	4
2023-08-21 08:46:19	Yes	16-17	Male	Secondary	Yes	School	Leinster	6-10					Position			1-2	1-2	Yes	Consent form required for participation, Education from my coach, Education from my parents, Education from a medical provider (i.e. Athletic Trainer, Doctor), IRFU Guide to Concussion Card	1	FALSE	1	1	1	1	1	1	1	TRUE	0	1	0	0	FALSE	1	0	1	1	1	1	Strongly Disagree	5	5	Strongly Agree	5	5	Strongly Agree	1	1
2023-08-21 08:49:42	Yes	16-17	Male	Secondary	Yes	School	Leinster	11-15			Position					0	0	Yes	Education from my coach, IRFU Guide to Concussion Card	1	FALSE	1	1	1	1	1	1	1	TRUE	0	1	0	1	FALSE	1	0	1	1	1	1	Neutral	3	3	Agree	4	4	Agree	2	2
2023-08-21 08:52:42	Yes	16-17	Male	Secondary	Yes	School	Leinster	6-10							Position	3-5	1-2	Yes	Education from my coach, Education from my parents, Education from a medical provider (i.e. Athletic Trainer, Doctor), IRFU Guide to Concussion Card	1	TRUE	0	1	1	1	1	1	1	TRUE	0	1	0	0	FALSE	1	0	1	1	1	1	Disagree	4	4	Strongly Agree	5	5	Neutral	3	3
2023-08-21 08:55:41	Yes	16-17	Male	Secondary	Yes	School	Leinster	11-15							Position	3-5	1-2	Yes	Education from my coach	1	FALSE	0	1	0	0	0	1	1	TRUE	1	1	0	0	FALSE	0	0	1	1	1	1	Disagree	4	4	Strongly Agree	5	5	Agree	2	2
2023-08-21 08:58:25	Yes	16-17	Male	Secondary	Yes	School	Leinster	11-15							Position	1-2	1-2	Yes	Education from my coach, Education from my parents, Education from a medical provider (i.e. Athletic Trainer, Doctor), Magazines or other print material, IRFU Guide to Concussion Card	1	FALSE	1	1	1	1	0	1	1	TRUE	1	1	1	1	FALSE	1	0	1	1	1	1	Strongly Disagree	5	5	Strongly Agree	5	5	Strongly Agree	1	1
2023-08-21 09:01:34	Yes	16-17	Male	Secondary	Yes	School	Leinster	6-10							Position	0	0	Yes	Education from my parents, Magazines or other print material, IRFU Guide to Concussion Card	1	TRUE	0	1	1	0	1	1	1	TRUE	0	1	1	1	FALSE	1	0	1	1	1	1	Strongly Disagree	5	5	Strongly Agree	5	5	Strongly Agree	1	1
2023-08-21 09:04:13	Yes	16-17	Male	Secondary	Yes	School	Leinster	3-5							Position	0	0	Don't know	IRFU Guide to Concussion Card	1	FALSE	0	1	1	1	1	1	1	TRUE	0	1	0	0	FALSE	1	0	1	1	1	1	Agree	2	2	Agree	4	4	Agree	2	2
2023-08-21 09:06:44	Yes	16-17	Male	Secondary	Yes	School	Leinster	6-10				Position				0	0	Yes	Education from my coach, Education from my parents, IRFU Guide to Concussion Card	1	FALSE	0	1	1	1	1	0	0	TRUE	0	1	0	0	FALSE	1	0	1	1	1	1	Agree	2	2	Agree	4	4	Agree	2	2
2023-08-21 09:09:05	Yes	16-17	Male	Secondary	Yes	School	Leinster	6-10							Position	1-2	0	Yes	Education from my coach	1	FALSE	0	1	1	1	1	1	1	TRUE	0	1	0	0	FALSE	1	0	1	1	1	1	Disagree	4	4	Agree	4	4	Strongly Agree	1	1
2023-08-21 09:12:30	Yes	16-17	Male	Secondary	Yes	School	Leinster	11-15	Position							0	0	Yes	Education from my coach, IRFU Guide to Concussion Card	1	FALSE	1	1	1	1	0	1	1	TRUE	0	1	1	0	FALSE	1	0	1	0	1	1	Strongly Disagree	5	5	Strongly Agree	5	5	Strongly Agree	1	1
2023-08-21 09:15:45	Yes	16-17	Male	Secondary	Yes	School	Leinster	11-15				Position				0	0	Don't know		1	TRUE	0	1	1	1	1	1	1	TRUE	1	1	1	0	FALSE	1	0	1	0	0	0	Agree	2	2	Neutral	3	3	Disagree	4	4
2023-08-21 09:18:29	Yes	18-24	Male	Secondary	Yes	School	Leinster	11-15				Position				0	0	Yes	Consent form required for participation, Education from my coach, Education from my parents, Education from a medical provider (i.e. Athletic Trainer, Doctor), IRFU Guide to Concussion Card	1	FALSE	0	1	1	0	0	1	1	TRUE	0	1	0	0	FALSE	1	0	0	1	0	1	Strongly Disagree	5	5	Strongly Agree	5	5	Strongly Agree	1	1
2023-08-21 09:24:22	Yes	18-24	Male	Secondary	Yes	School	Leinster	11-15		Position						1-2	0	Yes	Education from my coach, Education from my parents, Education from a medical provider (i.e. Athletic Trainer, Doctor), Web based resource (i.e. Head-Up)	1	TRUE	0	1	1	1	1	1	1	TRUE	1	1	0	0	FALSE	1	0	1	1	1	0	Neutral	3	3	Strongly Agree	5	5	Strongly Agree	1	1
2023-08-21 09:26:48	Yes	16-17	Male	Secondary	Yes	School	Leinster	11-15						Position		3-5	0	Yes	Consent form required for participation, Education from my coach, Education from a medical provider (i.e. Athletic Trainer, Doctor), Web based resource (i.e. Head-Up), IRFU Guide to Concussion Card	1	FALSE	0	1	1	1	1	1	1	TRUE	1	1	1	0	FALSE	1	1	1	1	1	0	Neutral	3	3	Strongly Agree	5	5	Strongly Agree	1	1
2023-08-21 09:29:39	Yes	16-17	Male	Secondary	Yes	School	Leinster	11-15						Position		0	0	Yes	Education from my coach, Education from my parents, IRFU Guide to Concussion Card	1	FALSE	0	1	1	1	0	1	1	TRUE	1	1	1	1	FALSE	0	0	0	1	0	1	Strongly Disagree	5	5	Strongly Agree	5	5	Agree	2	2
2023-08-21 09:32:11	Yes	16-17	Male	Secondary	Yes	School	Leinster	6-10							Position	0	0	Yes	Education from my coach	1	TRUE	1	1	1	1	1	1	1	TRUE	1	1	0	0	FALSE	1	0	0	1	1	1	Strongly Disagree	5	5	Strongly Disagree	1	1	Strongly Agree	1	1
2023-08-21 09:35:12	Yes	16-17	Male	Secondary	Yes	School	Leinster	6-10				Position				3-5	3-5	Yes	Consent form required for participation, Education from my coach, Education from my parents, Education from a medical provider (i.e. Athletic Trainer, Doctor), IRFU Guide to Concussion Card	1	TRUE	0	1	1	1	1	1	1	TRUE	0	1	0	1	FALSE	0	0	1	1	1	1	Disagree	4	4	Agree	4	4	Strongly Agree	1	1
2023-08-21 09:38:00	Yes	16-17	Male	Secondary	Yes	School	Leinster	6-10			Position					1-2	1-2	No		0	TRUE	1	1	1	0	1	0	0	TRUE	1	0	0	0	TRUE	1	0	0	0	0	0	Neutral	3	3	Agree	4	4	Agree	2	2
2023-08-21 09:40:36	Yes	16-17	Male	Secondary	Yes	School	Leinster	3-5						Position		3-5	1-2	Yes	Education from a medical provider (i.e. Athletic Trainer, Doctor)	0	FALSE	0	1	1	1	0	1	1	TRUE	0	1	0	0	FALSE	1	0	1	1	1	1	Neutral	3	3	Agree	4	4	Strongly Agree	1	1
2023-08-21 09:48:06	Yes	16-17	Male	Secondary	Yes	School	Leinster	11-15							Position	0	0	Yes	Education from my coach, Education from my parents, Education from a medical provider (i.e. Athletic Trainer, Doctor), Web based resource (i.e. Head-Up), IRFU Guide to Concussion Card	1	FALSE	1	1	1	0	1	1	0	TRUE	0	1	1	0	FALSE	1	0	1	0	1	0	Disagree	4	4	Neutral	3	3	Disagree	4	4
2023-08-21 09:51:09	Yes	18-24	Male	Secondary	Yes	School	Leinster	11-15					Position			3-5	0	Yes	IRFU Guide to Concussion Card	1	FALSE	1	1	1	1	1	1	1	TRUE	1	1	1	0	FALSE	0	0	1	1	0	1	Strongly Agree	1	1	Strongly Agree	5	5	Strongly Agree	1	1
2023-08-21 09:53:44	Yes	16-17	Male	Secondary	Yes	School	Leinster	6-10						Position		0	0	Yes	Education from my parents, Education from a medical provider (i.e. Athletic Trainer, Doctor), Magazines or other print material, IRFU Guide to Concussion Card	0	FALSE	0	1	1	1	1	1	1	TRUE	0	1	1	0	FALSE	1	0	1	0	1	1	Disagree	4	4	Agree	4	4	Strongly Agree	1	1
2023-08-21 09:57:18	Yes	16-17	Male	Secondary	Yes	School	Leinster	6-10					Position			0	0	Don't know	Education from my coach, IRFU Guide to Concussion Card	0	TRUE	1	1	1	0	0	1	1	TRUE	1	1	0	1	FALSE	0	0	0	1	1	0	Agree	2	2	Strongly Agree	5	5	Agree	2	2
2023-08-21 10:00:19	Yes	16-17	Male	Secondary	Yes	School	Leinster	6-10			Position					3-5	1-2	Yes	Education from my coach, Education from my parents, Education from a medical provider (i.e. Athletic Trainer, Doctor), Web based resource (i.e. Head-Up), IRFU Guide to Concussion Card	1	TRUE	0	1	1	1	1	1	1	TRUE	0	1	1	0	FALSE	1	0	1	1	0	1	Strongly Disagree	5	5	Strongly Agree	5	5	Agree	2	2
2023-08-21 10:02:45	Yes	16-17	Male	Secondary	Yes	School	Leinster	11-15			Position					0	0	Yes	IRFU Guide to Concussion Card	1	FALSE	0	1	1	1	0	1	1	TRUE	1	1	1	0	FALSE	1	0	1	1	1	1	Neutral	3	3	Strongly Agree	5	5	Strongly Agree	1	1
2023-08-21 10:06:12	Yes	16-17	Male	Secondary	Yes	School	Leinster	11-15	Position							0	0	Yes	Education from my coach, Education from my parents, Education from a medical provider (i.e. Athletic Trainer, Doctor), IRFU Guide to Concussion Card	1	FALSE	0	1	1	1	1	1	1	TRUE	1	1	1	0	FALSE	1	0	1	1	1	1	Neutral	3	3	Agree	4	4	Strongly Agree	1	1
2023-08-21 10:09:03	Yes	18-24	Male	Secondary	Yes	School	Leinster	6-10	Position							0	0	Yes	Education from my coach, Education from my parents, Education from a medical provider (i.e. Athletic Trainer, Doctor), Magazines or other print material, IRFU Guide to Concussion Card	1	FALSE	0	1	1	1	1	1	1	TRUE	0	0	1	0	FALSE	1	0	1	0	1	1	Agree	2	2	Agree	4	4	Strongly Agree	1	1
2023-08-21 10:11:52	Yes	16-17	Male	Secondary	Yes	School	Leinster	3-5	Position							0	0	Don't know	Education from my coach, Education from my parents, Web based resource (i.e. Head-Up), IRFU Guide to Concussion Card	1	FALSE	1	1	1	1	1	1	1	TRUE	1	1	0	0	FALSE	1	0	1	1	0	1	Agree	2	2	Agree	4	4	Neutral	3	3
2023-08-21 10:16:47	Yes	16-17	Male	Secondary	Yes	School	Leinster	11-15	Position							1-2	0	Yes	Consent form required for participation, Education from my coach, Education from my parents, Education from a medical provider (i.e. Athletic Trainer, Doctor), Web based resource (i.e. Head-Up), IRFU Guide to Concussion Card	1	FALSE	1	1	1	1	1	1	1	TRUE	0	1	1	0	FALSE	1	0	1	1	1	1	Neutral	3	3	Strongly Agree	5	5	Strongly Agree	1	1
2023-08-21 10:22:25	Yes	16-17	Male	Secondary	Yes	School	Leinster	6-10		Position						3-5	1-2	Yes	Education from my coach, IRFU Guide to Concussion Card	1	FALSE	1	1	0	1	0	1	0	TRUE	1	1	1	0	FALSE	1	1	1	1	1	1	Strongly Disagree	5	5	Strongly Agree	5	5	Neutral	3	3
2023-08-21 10:26:42	Yes	25-34	Male	Post Graduate	Yes	Club	Leinster	>15							Position	1-2	0	Yes	Education from my coach, Education from my parents, Education from a medical provider (i.e. Athletic Trainer, Doctor), Web based resource (i.e. Head-Up), Magazines or other print material, IRFU Guide to Concussion Card	1	FALSE	1	1	1	1	0	1	0	TRUE	0	1	0	0	FALSE	1	0	1	1	1	1	Strongly Disagree	5	5	Strongly Agree	5	5	Agree	2	2
2023-08-21 10:43:18	Yes	18-24	Male	Post Graduate	Yes	Club	Ulster	>15					Position			1-2	0	Yes	Consent form required for participation, Education from my coach, Education from my parents, Education from a medical provider (i.e. Athletic Trainer, Doctor), IRFU Guide to Concussion Card	1	FALSE	1	1	1	1	1	1	1	TRUE	0	1	0	0	FALSE	1	0	1	1	1	1	Neutral	3	3	Agree	4	4	Agree	2	2
2023-08-21 10:45:37	Yes	18-24	Male	3rd level	Yes	Club	Ulster	3-5	Position							1-2	0	Yes	Education from a medical provider (i.e. Athletic Trainer, Doctor)	1	FALSE	1	1	1	1	1	1	1	TRUE	0	1	1	1	FALSE	1	0	0	1	1	1	Neutral	3	3	Agree	4	4	Strongly Agree	1	1
2023-08-21 10:48:05	Yes	25-34	Male	3rd level	Yes	Club	Ulster	>15	Position							1-2	1-2	Yes	Education from my coach, Education from a medical provider (i.e. Athletic Trainer, Doctor)	1	FALSE	1	1	1	1	1	1	1	TRUE	0	1	0	1	FALSE	1	0	1	1	1	1	Neutral	3	3	Agree	4	4	Agree	2	2
2023-08-21 10:50:52	Yes	25-34	Male	Post Graduate	Yes	Club	Ulster	11-15			Position					3-5	3-5	Yes	Education from a medical provider (i.e. Athletic Trainer, Doctor), Magazines or other print material, IRFU Guide to Concussion Card	1	FALSE	1	1	1	1	1	1	1	TRUE	0	1	1	0	FALSE	1	0	1	0	1	1	Strongly Disagree	5	5	Strongly Agree	5	5	Strongly Agree	1	1
2023-08-21 10:53:17	Yes	25-34	Male	Secondary	Yes	Club	Ulster	>15				Position				1-2	1-2	Yes	Consent form required for participation, Education from my coach, Education from my parents, Web based resource (i.e. Head-Up), Magazines or other print material	1	FALSE	1	1	1	1	1	1	1	TRUE	0	1	1	1	FALSE	1	0	1	0	0	1	Strongly Disagree	5	5	Strongly Agree	5	5	Strongly Agree	1	1
2023-08-21 10:55:42	Yes	25-34	Male	Post Graduate	Yes	Club	Ulster	>15	Position							3-5	0	Yes	Consent form required for participation, Education from a medical provider (i.e. Athletic Trainer, Doctor)	1	FALSE	1	1	1	0	0	1	1	TRUE	1	1	0	0	TRUE	1	0	1	0	1	0	Strongly Disagree	5	5	Agree	4	4	Agree	2	2
2023-08-21 11:00:12	Yes	18-24	Male	Post Graduate	Yes	Club	Ulster	>15	Position							0	0	Yes	Consent form required for participation, Education from a medical provider (i.e. Athletic Trainer, Doctor), IRFU Guide to Concussion Card	1	FALSE	0	1	1	1	1	1	1	TRUE	1	1	1	0	FALSE	1	1	1	1	1	1	Disagree	4	4	Strongly Agree	5	5	Strongly Agree	1	1
2023-08-21 11:02:56	Yes	18-24	Male	3rd level	Yes	Club	Ulster	1-2		Position						0	0	Yes	Education from a medical provider (i.e. Athletic Trainer, Doctor), Web based resource (i.e. Head-Up), IRFU Guide to Concussion Card	1	FALSE	1	1	1	0	0	1	0	TRUE	0	1	0	0	TRUE	1	0	1	0	1	1	Disagree	4	4	Strongly Agree	5	5	Strongly Agree	1	1
2023-08-21 11:05:34	Yes	25-34	Male	Post Graduate	Yes	Club	Ulster	>15					Position			3-5	3-5	Yes	Education from my coach	1	FALSE	1	1	1	0	1	1	1	FALSE	1	1	1	1	FALSE	1	0	0	1	1	1	Strongly Disagree	5	5	Agree	4	4	Agree	2	2
2023-08-21 11:09:59	Yes	18-24	Male	3rd level	Yes	Club	Ulster	3-5							Position	0	0	No	Magazines or other print material	1	FALSE	1	1	1	1	1	1	1	TRUE	0	1	0	0	FALSE	1	0	0	0	0	0	Disagree	4	4	Agree	4	4	Disagree	4	4
2023-08-21 11:15:10	Yes	18-24	Male	Post Graduate	Yes	Club	Ulster	>15	Position							0	0	Yes	Education from my coach, IRFU Guide to Concussion Card	1	FALSE	0	1	1	1	1	1	1	TRUE	0	1	1	0	FALSE	0	0	1	1	0	1	Agree	2	2	Agree	4	4	Neutral	3	3
2023-08-21 11:17:33	Yes	25-34	Male	3rd level	Yes	Club	Ulster	>15							Position	3-5	3-5	Yes	Education from a medical provider (i.e. Athletic Trainer, Doctor)	1	FALSE	1	1	1	1	1	1	1	TRUE	0	1	1	1	FALSE	1	0	0	1	1	1	Strongly Disagree	5	5	Strongly Agree	5	5	Strongly Agree	1	1
2023-08-21 11:19:57	Yes	18-24	Male	3rd level	Yes	Club	Ulster	>15		Position						0	0	Yes	Education from my coach, Education from my parents, Education from a medical provider (i.e. Athletic Trainer, Doctor), Web based resource (i.e. Head-Up), Magazines or other print material, IRFU Guide to Concussion Card	1	FALSE	1	1	1	1	1	1	1	TRUE	0	1	1	0	FALSE	1	1	1	1	1	1	Strongly Disagree	5	5	Strongly Agree	5	5	Agree	2	2
2023-08-21 11:22:35	Yes	25-34	Male	Post Graduate	Yes	Club	Ulster	>15				Position				0	0	Yes	Consent form required for participation, Education from a medical provider (i.e. Athletic Trainer, Doctor), IRFU Guide to Concussion Card	1	FALSE	1	1	1	1	1	1	1	TRUE	0	1	1	0	FALSE	1	0	1	0	1	1	Strongly Disagree	5	5	Strongly Agree	5	5	Agree	2	2
2023-08-21 11:25:44	Yes	16-17	Male	3rd level	Yes	Club	Ulster	11-15	Position							1-2	0	Yes	Education from my coach, Web based resource (i.e. Head-Up), IRFU Guide to Concussion Card	0	TRUE	0	1	1	0	1	1	1	TRUE	0	1	0	0	FALSE	0	0	0	1	1	1	Agree	2	2	Neutral	3	3	Strongly Agree	1	1
2023-08-21 11:28:01	Yes	18-24	Male	3rd level	Yes	Club	Ulster	6-10			Position					1-2	0	Yes	Education from my coach	1	TRUE	0	1	1	0	1	1	0	TRUE	0	1	1	1	FALSE	0	0	0	0	0	0	Neutral	3	3	Agree	4	4	Agree	2	2
2023-08-21 11:30:42	Yes	16-17	Male	3rd level	Yes	Club	Ulster	6-10	Position							1-2	1-2	Yes	Education from my coach, Education from my parents, Web based resource (i.e. Head-Up)	1	FALSE	1	1	1	0	1	1	1	TRUE	0	1	0	0	FALSE	1	0	1	0	1	1	Disagree	4	4	Agree	4	4	Strongly Agree	1	1
2023-08-21 11:33:03	Yes	18-24	Male	3rd level	Yes	Club	Ulster	6-10			Position					1-2	0	Yes	Consent form required for participation, Education from my coach, Education from my parents	1	TRUE	1	1	1	1	0	1	1	TRUE	0	1	1	0	FALSE	1	0	1	1	1	0	Strongly Disagree	5	5	Strongly Agree	5	5	Strongly Agree	1	1
2023-08-21 11:36:42	Yes	18-24	Male	Post Graduate	Yes	Club	Ulster	11-15				Position				0	0	Yes	Consent form required for participation, Education from my coach, Education from my parents, Education from a medical provider (i.e. Athletic Trainer, Doctor), Web based resource (i.e. Head-Up), Magazines or other print material, IRFU Guide to Concussion Card	1	FALSE	1	1	1	0	1	1	1	TRUE	0	1	1	1	FALSE	1	0	0	0	1	1	Disagree	4	4	Strongly Agree	5	5	Strongly Agree	1	1
2023-08-21 11:42:18	Yes	18-24	Male	3rd level	Yes	Club	Ulster	11-15						Position		3-5	3-5	Yes	Education from my coach, IRFU Guide to Concussion Card	1	FALSE	1	1	1	1	1	1	1	TRUE	1	1	1	0	FALSE	1	0	0	0	1	1	Disagree	4	4	Agree	4	4	Disagree	4	4
2023-08-21 11:48:37	Yes	18-24	Male	Post Graduate	Yes	Club	Ulster	>15		Position						1-2	1-2	Yes	Education from my coach, Education from my parents	1	FALSE	1	0	0	1	0	1	1	TRUE	1	0	1	1	FALSE	1	0	0	0	0	1	Strongly Disagree	5	5	Agree	4	4	Agree	2	2
2023-08-21 11:52:37	Yes	18-24	Male	Post Graduate	Yes	Club	Ulster	>15					Position			3-5	3-5	Yes	Education from my coach, Education from my parents, Education from a medical provider (i.e. Athletic Trainer, Doctor), IRFU Guide to Concussion Card	1	TRUE	1	1	1	1	0	1	1	TRUE	1	1	0	0	FALSE	1	0	0	0	0	1	Strongly Disagree	5	5	Strongly Agree	5	5	Agree	2	2
2023-08-21 11:55:56	Yes	18-24	Male	Post Graduate	Yes	Club	Ulster	>15	Position							3-5	0	Yes	Education from my coach, Education from a medical provider (i.e. Athletic Trainer, Doctor), IRFU Guide to Concussion Card	1	FALSE	0	1	1	0	1	1	1	FALSE	0	0	1	1	FALSE	1	1	0	0	0	1	Strongly Disagree	5	5	Agree	4	4	Agree	2	2
2023-08-21 12:00:29	Yes	25-34	Male	Post Graduate	Yes	Club	Ulster	>15			Position					6-10	3-5	Yes	Education from my coach, Education from my parents, Education from a medical provider (i.e. Athletic Trainer, Doctor), IRFU Guide to Concussion Card	1	FALSE	1	1	1	1	1	1	1	TRUE	0	1	0	0	FALSE	1	0	1	0	1	1	Disagree	4	4	Strongly Agree	5	5	Strongly Agree	1	1
2023-08-21 12:03:41	Yes	16-17	Male	Secondary	Yes	Club	Ulster	6-10					Position			3-5	1-2	Yes	Education from my coach, Education from my parents, Education from a medical provider (i.e. Athletic Trainer, Doctor), IRFU Guide to Concussion Card	1	TRUE	0	1	1	0	1	0	1	TRUE	0	1	1	0	FALSE	0	0	1	0	0	1	Neutral	3	3	Agree	4	4	Agree	2	2
2023-08-21 12:06:44	Yes	25-34	Male	Post Graduate	Yes	Club	Ulster	>15	Position							0	0	Yes	Education from my coach	1	FALSE	1	1	1	1	1	0	1	TRUE	0	1	0	1	FALSE	1	0	0	1	1	1	Agree	2	2	Agree	4	4	Strongly Agree	1	1
2023-08-21 12:10:04	Yes	18-24	Male	3rd level	Yes	Club	Ulster	11-15					Position			3-5	1-2	Yes	Education from my coach, Education from a medical provider (i.e. Athletic Trainer, Doctor), IRFU Guide to Concussion Card	1	FALSE	0	1	1	1	1	1	1	TRUE	1	1	1	0	FALSE	1	0	1	1	1	1	Strongly Disagree	5	5	Strongly Agree	5	5	Strongly Agree	1	1
2023-08-21 12:12:41	Yes	25-34	Male	3rd level	Yes	Club	Ulster	6-10		Position						3-5	3-5	Yes	Education from my coach, Education from my parents, Education from a medical provider (i.e. Athletic Trainer, Doctor)	1	FALSE	1	1	0	1	1	1	0	TRUE	0	1	1	0	FALSE	1	1	1	1	1	1	Strongly Disagree	5	5	Strongly Agree	5	5	Strongly Disagree	5	5
2023-08-21 12:15:02	Yes	25-34	Male	3rd level	Yes	Club	Ulster	>15			Position					3-5	3-5	Yes	Consent form required for participation, Education from my coach, Education from my parents, Education from a medical provider (i.e. Athletic Trainer, Doctor), Web based resource (i.e. Head-Up)	1	FALSE	0	1	1	1	1	1	1	TRUE	0	1	0	0	FALSE	1	0	1	0	1	1	Disagree	4	4	Strongly Agree	5	5	Strongly Agree	1	1
2023-08-21 12:18:38	Yes	18-24	Male	Post Graduate	Yes	Club	Ulster	6-10						Position		1-2	0	Yes	Consent form required for participation, Education from my coach, Education from a medical provider (i.e. Athletic Trainer, Doctor), IRFU Guide to Concussion Card	1	TRUE	0	1	1	1	1	1	1	TRUE	0	1	1	1	FALSE	1	0	1	0	0	1	Neutral	3	3	Neutral	3	3	Neutral	3	3
2023-08-21 12:21:20	Yes	35-44	Male	Post Graduate	Yes	Club	Ulster	6-10			Position					3-5	3-5	Yes	Education from my coach, Education from a medical provider (i.e. Athletic Trainer, Doctor), Web based resource (i.e. Head-Up), IRFU Guide to Concussion Card	1	FALSE	1	1	0	1	0	1	1	TRUE	1	0	1	0	FALSE	1	1	1	1	1	1	Strongly Disagree	5	5	Strongly Agree	5	5	Strongly Agree	1	1
2023-08-21 12:24:10	Yes	18-24	Female	Post Graduate	Yes	Club	Ulster	3-5				Position				1-2	1-2	Yes	Education from my coach, Education from a medical provider (i.e. Athletic Trainer, Doctor)	1	FALSE	1	1	1	1	0	1	1	TRUE	0	0	1	0	FALSE	1	0	1	1	1	1	Strongly Disagree	5	5	Strongly Agree	5	5	Strongly Agree	1	1
2023-08-21 12:27:16	Yes	25-34	Female	3rd level	Yes	Club	Ulster	3-5							Position	1-2	1-2	Yes	Education from my coach, Education from a medical provider (i.e. Athletic Trainer, Doctor)	1	FALSE	1	1	1	1	1	1	1	TRUE	0	1	0	0	FALSE	1	0	0	0	1	1	Strongly Disagree	5	5	Strongly Agree	5	5	Agree	2	2
2023-08-21 12:30:17	Yes	35-44	Female	3rd level	Yes	Club	Ulster	0-1							Position	0	0	Yes	Education from my coach, IRFU Guide to Concussion Card	1	FALSE	1	1	1	1	1	1	0	TRUE	0	1	1	0	FALSE	1	0	1	0	1	1	Strongly Disagree	5	5	Strongly Agree	5	5	Strongly Agree	1	1
2023-08-21 12:34:18	Yes	25-34	Female	Post Graduate	Yes	Club	Ulster	3-5					Position			0	0	Yes	Education from my coach, Education from a medical provider (i.e. Athletic Trainer, Doctor), Web based resource (i.e. Head-Up), IRFU Guide to Concussion Card, Powerpoint Presentation	1	FALSE	1	1	1	1	1	1	1	TRUE	0	1	0	0	FALSE	1	0	1	0	1	1	Strongly Disagree	5	5	Strongly Agree	5	5	Strongly Agree	1	1
2023-08-21 12:37:25	Yes	35-44	Female	3rd level	Yes	Club	Ulster	1-2			Position					1-2	1-2	Yes	Education from my coach	1	FALSE	1	1	1	0	1	1	1	TRUE	0	0	0	0	FALSE	1	0	1	0	1	1	Strongly Disagree	5	5	Strongly Agree	5	5	Strongly Agree	1	1
2023-08-21 12:39:51	Yes	25-34	Female	Post Graduate	Yes	Club	Ulster	6-10			Position					6-10	1-2	Yes	Education from my coach, Education from my parents, Education from a medical provider (i.e. Athletic Trainer, Doctor), Web based resource (i.e. Head-Up), IRFU Guide to Concussion Card	1	FALSE	1	1	1	1	1	1	1	TRUE	0	1	1	0	FALSE	1	0	1	1	1	1	Disagree	4	4	Strongly Agree	5	5	Agree	2	2
2023-08-21 12:42:27	Yes	25-34	Female	3rd level	Yes	Club	Ulster	11-15	Position							6-10	3-5	Yes	Consent form required for participation, Education from a medical provider (i.e. Athletic Trainer, Doctor), IRFU Guide to Concussion Card	1	FALSE	1	1	1	1	1	1	1	TRUE	1	0	1	1	FALSE	1	0	1	1	1	1	Strongly Agree	1	1	Strongly Agree	5	5	Strongly Agree	1	1
2023-08-21 12:44:37	Yes	18-24	Female	Post Graduate	Yes	Club	Ulster	1-2							Position	0	0	No		1	FALSE	1	1	1	1	0	1	0	TRUE	1	1	1	0	FALSE	1	0	1	1	1	1	Neutral	3	3	Strongly Agree	5	5	Strongly Agree	1	1
2023-08-21 12:47:28	Yes	25-34	Male	3rd level	Yes	Club	Ulster	>15	Position							3-5	0	Yes	Education from my coach, Education from a medical provider (i.e. Athletic Trainer, Doctor), Web based resource (i.e. Head-Up), IRFU Guide to Concussion Card	1	FALSE	1	1	1	1	1	1	1	TRUE	1	1	0	0	FALSE	1	0	1	1	1	1	Strongly Disagree	5	5	Strongly Agree	5	5	Strongly Agree	1	1
2023-08-21 12:50:31	Yes	16-17	Female	Secondary	Yes	Club	Ulster	3-5	Position							0	0	Yes	Education from my coach, IRFU Guide to Concussion Card	1	TRUE	0	1	1	0	1	1	1	TRUE	1	1	0	0	FALSE	1	0	1	1	1	1	Neutral	3	3	Agree	4	4	Agree	2	2
2023-08-21 12:52:49	Yes	25-34	Female	Post Graduate	Yes	Club	Ulster	11-15		Position						1-2	0	Yes	Consent form required for participation, Web based resource (i.e. Head-Up), IRFU Guide to Concussion Card	1	TRUE	1	1	1	1	0	1	1	TRUE	0	1	0	0	FALSE	1	0	0	0	1	1	Neutral	3	3	Strongly Agree	5	5	Strongly Agree	1	1
2023-08-21 14:19:55	Yes	18-24	Female	Secondary	Yes	Club	Ulster	3-5	Position							0	0	Yes	Education from my coach, Web based resource (i.e. Head-Up)	1	FALSE	0	1	1	1	1	1	0	TRUE	0	1	0	0	FALSE	1	0	0	1	1	1	Strongly Disagree	5	5	Strongly Agree	5	5	Strongly Agree	1	1
2023-08-21 14:22:52	Yes	25-34	Female	Post Graduate	Yes	Club	Ulster	1-2			Position					0	0	Yes	Education from my coach, Education from a medical provider (i.e. Athletic Trainer, Doctor), IRFU Guide to Concussion Card	1	FALSE	1	1	1	1	1	1	1	TRUE	0	1	0	0	FALSE	1	0	1	1	1	1	Strongly Disagree	5	5	Strongly Agree	5	5	Agree	2	2
2023-08-21 14:25:15	Yes	18-24	Female	3rd level	Yes	Club	Ulster	3-5							Position	0	0	Yes	Consent form required for participation, Education from my coach	1	FALSE	1	1	1	0	1	1	1	TRUE	0	1	1	0	FALSE	1	0	1	1	1	1	Disagree	4	4	Agree	4	4	Agree	2	2
2023-08-21 14:27:40	Yes	18-24	Female	3rd level	Yes	Club	Ulster	1-2	Position							0	0	Yes	Consent form required for participation, IRFU Guide to Concussion Card	1	FALSE	0	1	1	1	1	1	1	TRUE	0	1	0	0	FALSE	0	0	1	0	1	1	Disagree	4	4	Agree	4	4	Strongly Agree	1	1
2023-08-21 14:30:05	Yes	35-44	Female	Secondary	Yes	Club	Ulster	0-1		Position						0	0	Yes	Consent form required for participation, Education from my coach, IRFU Guide to Concussion Card	0	TRUE	0	1	1	0	1	1	1	TRUE	0	1	0	0	FALSE	1	0	1	1	1	1	Strongly Disagree	5	5	Agree	4	4	Agree	2	2
2023-08-21 14:32:49	Yes	18-24	Male	3rd level	Yes	Club	Ulster	6-10	Position							6-10	6-10	Yes	Education from my coach, Education from a medical provider (i.e. Athletic Trainer, Doctor), IRFU Guide to Concussion Card	1	FALSE	1	1	1	0	0	1	1	TRUE	1	1	0	0	FALSE	1	0	1	0	1	1	Strongly Disagree	5	5	Strongly Disagree	1	1	Strongly Disagree	5	5
2023-08-21 14:34:56	Yes	18-24	Female	3rd level	Yes	Club	Ulster	1-2							Position	0	0	No		1	FALSE	1	1	1	1	0	1	1	TRUE	0	1	1	1	FALSE	1	0	1	1	1	1	Disagree	4	4	Agree	4	4	Agree	2	2
2023-08-21 14:37:11	Yes	35-44	Female	3rd level	Yes	Club	Ulster	1-2							Position	0	0	No		1	FALSE	1	1	1	0	1	1	1	TRUE	0	1	0	0	FALSE	1	0	1	1	1	1	Strongly Disagree	5	5	Strongly Agree	5	5	Strongly Agree	1	1
2023-08-21 14:40:02	Yes	18-24	Female	Secondary	Yes	Club	Ulster	1-2							Position	3-5	0	Yes	IRFU Guide to Concussion Card	1	FALSE	1	1	1	0	1	1	1	TRUE	0	0	0	0	FALSE	1	0	1	1	1	1	Agree	2	2	Strongly Agree	5	5	Strongly Agree	1	1
2023-08-21 14:42:22	Yes	18-24	Female	3rd level	Yes	Club	Ulster	6-10	Position							3-5	1-2	Yes	Education from my coach, Education from my parents, Education from a medical provider (i.e. Athletic Trainer, Doctor), Web based resource (i.e. Head-Up), IRFU Guide to Concussion Card	1	FALSE	1	1	1	1	1	1	1	TRUE	1	1	0	0	FALSE	1	0	1	1	1	1	Disagree	4	4	Strongly Agree	5	5	Strongly Agree	1	1
2023-08-21 14:44:52	Yes	25-34	Female	3rd level	Yes	Club	Ulster	1-2			Position					1-2	0	Yes	Education from my coach, Web based resource (i.e. Head-Up)	1	FALSE	1	1	1	1	1	1	1	TRUE	0	1	1	0	FALSE	1	0	1	1	1	1	Strongly Disagree	5	5	Strongly Agree	5	5	Strongly Agree	1	1
2023-08-21 14:47:24	Yes	35-44	Female	3rd level	Yes	Club	Ulster	1-2						Position		0	0	Yes	Education from a medical provider (i.e. Athletic Trainer, Doctor)	0	TRUE	0	1	1	1	1	1	1	TRUE	0	1	1	0	FALSE	1	0	1	1	1	1	Strongly Disagree	5	5	Strongly Agree	5	5	Strongly Agree	1	1
2023-08-21 14:50:43	Yes	25-34	Female	Secondary	Yes	Club	Ulster	1-2	Position							0	0	Yes	Consent form required for participation, Education from my coach, Education from a medical provider (i.e. Athletic Trainer, Doctor), Web based resource (i.e. Head-Up), IRFU Guide to Concussion Card	1	TRUE	0	1	1	1	1	1	1	TRUE	1	1	0	0	FALSE	1	0	1	1	1	1	Strongly Disagree	5	5	Strongly Agree	5	5	Agree	2	2
2023-08-21 14:52:54	Yes	25-34	Female	Post Graduate	Yes	Club	Ulster	6-10			Position					6-10	6-10	Yes	Education from my coach, Education from a medical provider (i.e. Athletic Trainer, Doctor), Web based resource (i.e. Head-Up), IRFU Guide to Concussion Card	1	FALSE	1	1	1	1	1	1	1	TRUE	0	1	1	1	FALSE	1	0	1	1	1	1	Neutral	3	3	Agree	4	4	Agree	2	2
2023-08-21 14:55:28	Yes	35-44	Female	Post Graduate	Yes	Club	Ulster	6-10			Position					3-5	3-5	Yes	Education from my coach, Education from a medical provider (i.e. Athletic Trainer, Doctor), Web based resource (i.e. Head-Up), IRFU Guide to Concussion Card	1	FALSE	1	1	0	1	0	1	1	TRUE	1	0	1	0	FALSE	1	1	1	1	1	1	Strongly Disagree	5	5	Strongly Agree	5	5	Strongly Agree	1	1
2023-08-21 14:57:49	Yes	18-24	Female	Post Graduate	Yes	Club	Ulster	3-5				Position				1-2	1-2	Yes	Consent form required for participation, Education from my coach, Education from a medical provider (i.e. Athletic Trainer, Doctor)	1	FALSE	1	1	1	1	0	1	1	TRUE	0	0	1	0	FALSE	1	0	1	1	1	1	Strongly Disagree	5	5	Strongly Agree	5	5	Strongly Agree	1	1
2023-08-21 15:02:51	Yes	25-34	Male	Post Graduate	Yes	Club	Leinster	3-5							Position	1-2	0	No	Education from my parents	1	FALSE	1	1	1	1	1	1	1	TRUE	0	1	0	0	FALSE	1	0	1	1	1	1	Disagree	4	4	Agree	4	4	Strongly Agree	1	1
2023-08-21 15:06:21	Yes	25-34	Male	Post Graduate	Yes	Club	Leinster	>15							Position	3-5	3-5	Yes	Education from my parents, friend	1	FALSE	0	1	1	1	1	1	1	TRUE	0	1	0	0	FALSE	1	0	1	1	1	1	Strongly Disagree	5	5	Strongly Agree	5	5	Agree	2	2
2023-08-21 15:08:45	Yes	25-34	Male	3rd level	Yes	Club	Leinster	>15						Position		1-2	0	No		0	FALSE	1	1	1	1	0	1	1	TRUE	1	1	1	0	FALSE	1	0	1	0	1	1	Disagree	4	4	Strongly Agree	5	5	Agree	2	2
2023-08-21 15:11:03	Yes	18-24	Male	3rd level	Yes	Club	Leinster	11-15							Position	6-10	3-5	Yes	Consent form required for participation, Education from my coach, Education from my parents, Education from a medical provider (i.e. Athletic Trainer, Doctor)	1	FALSE	0	1	1	1	1	1	1	TRUE	0	1	0	1	FALSE	1	1	0	1	0	1	Neutral	3	3	Agree	4	4	Agree	2	2
2023-08-21 15:15:11	Yes	18-24	Male	Secondary	Yes	Club	Leinster	0-1						Position		1-2	1-2	No		1	FALSE	1	1	1	1	1	1	1	TRUE	0	1	0	0	FALSE	0	0	0	1	1	1	Strongly Disagree	5	5	Strongly Agree	5	5	Strongly Agree	1	1
2023-08-21 15:18:32	Yes	25-34	Male	3rd level	Yes	Club	Leinster	6-10		Position						6-10	6-10	Yes	Education from my coach, Education from my parents, Education from a medical provider (i.e. Athletic Trainer, Doctor), Scotland RFU provided leaflets	1	FALSE	1	1	1	1	1	1	1	TRUE	0	1	0	0	FALSE	1	0	0	0	1	1	Strongly Disagree	5	5	Strongly Agree	5	5	Strongly Agree	1	1
2023-08-21 15:21:06	Yes	35-44	Male	Post Graduate	Yes	Club	Leinster	>15	Position							3-5	0	Yes	Consent form required for participation, Education from my coach, Web based resource (i.e. Head-Up), Magazines or other print material	1	TRUE	0	1	1	1	0	1	1	TRUE	0	1	0	0	FALSE	1	1	0	0	1	1	Strongly Disagree	5	5	Strongly Agree	5	5	Agree	2	2
2023-08-21 15:23:42	Yes	18-24	Male	3rd level	Yes	Club	Leinster	11-15			Position					0	0	Yes	Consent form required for participation, Education from my parents	1	FALSE	0	1	1	1	1	1	1	TRUE	1	1	1	0	FALSE	1	0	0	1	1	1	Disagree	4	4	Strongly Agree	5	5	Strongly Agree	1	1
2023-08-21 15:26:03	Yes	18-24	Male	Post Graduate	Yes	Club	Ulster	>15							Position	3-5	1-2	Yes	Education from my parents, Education from a medical provider (i.e. Athletic Trainer, Doctor), Web based resource (i.e. Head-Up), IRFU Guide to Concussion Card	1	FALSE	0	1	1	1	1	1	1	TRUE	0	1	0	0	FALSE	1	0	1	1	1	1	Strongly Disagree	5	5	Strongly Agree	5	5	Agree	2	2
2023-08-21 15:28:50	Yes	25-34	Male	3rd level	Yes	Club	Leinster	>15		Position						3-5	1-2	Don't know		1	FALSE	0	1	1	1	0	1	1	TRUE	1	1	1	0	FALSE	1	0	1	1	1	1	Disagree	4	4	Strongly Agree	5	5	Strongly Agree	1	1
2023-08-21 15:32:15	Yes	25-34	Male	3rd level	Yes	Club	Leinster	>15					Position			3-5	0	Yes	Education from my parents	1	FALSE	0	1	1	1	1	1	1	TRUE	1	1	1	0	FALSE	1	0	1	1	0	1	Neutral	3	3	Agree	4	4	Strongly Agree	1	1
2023-08-21 15:39:39	Yes	25-34	Male	Post Graduate	Yes	Club	Leinster	>15					Position			1-2	1-2	Yes	Education from my coach, Education from my parents, Magazines or other print material, IRFU Guide to Concussion Card	1	FALSE	1	1	1	1	1	1	1	TRUE	1	1	0	0	FALSE	1	1	0	1	1	1	Strongly Disagree	5	5	Strongly Agree	5	5	Strongly Agree	1	1
2023-08-21 15:42:09	Yes	18-24	Male	3rd level	Yes	Club	Leinster	>15							Position	3-5	0	Yes	Consent form required for participation, Education from my coach, Education from a medical provider (i.e. Athletic Trainer, Doctor), Web based resource (i.e. Head-Up), IRFU Guide to Concussion Card	1	FALSE	1	1	1	1	1	1	1	TRUE	0	1	1	0	FALSE	1	0	0	1	1	1	Disagree	4	4	Strongly Agree	5	5	Strongly Agree	1	1
2023-08-21 15:44:39	Yes	18-24	Male	Secondary	Yes	Club	Leinster	6-10	Position							1-2	0	Yes	Education from my coach, Education from my parents, IRFU Guide to Concussion Card	1	FALSE	1	1	1	1	1	1	1	TRUE	0	1	1	1	FALSE	1	0	1	1	1	1	Agree	2	2	Strongly Agree	5	5	Strongly Agree	1	1
2023-08-21 15:48:01	Yes	18-24	Male	Secondary	Yes	Club	Leinster	>15		Position						3-5	3-5	Yes	Consent form required for participation, Education from my coach, Education from my parents, Education from a medical provider (i.e. Athletic Trainer, Doctor), Magazines or other print material, IRFU Guide to Concussion Card	1	TRUE	0	1	1	1	1	1	1	TRUE	0	1	0	1	FALSE	1	0	1	1	1	1	Neutral	3	3	Agree	4	4	Disagree	4	4
2023-08-21 15:51:56	Yes	18-24	Male	3rd level	Yes	Club	Leinster	6-10						Position		3-5	1-2	Yes	Education from my coach, Education from my parents, Education from a medical provider (i.e. Athletic Trainer, Doctor), IRFU Guide to Concussion Card	1	FALSE	1	1	1	1	1	1	1	TRUE	0	1	1	0	FALSE	1	0	1	0	0	0	Disagree	4	4	Strongly Agree	5	5	Disagree	4	4
2023-08-21 15:55:04	Yes	18-24	Male	3rd level	Yes	Club	Leinster	>15							Position	1-2	0	Yes	Consent form required for participation, Education from my coach, Education from my parents, Education from a medical provider (i.e. Athletic Trainer, Doctor), IRFU Guide to Concussion Card	1	FALSE	1	1	1	0	1	1	1	TRUE	0	1	1	0	FALSE	1	0	1	1	1	1	Strongly Disagree	5	5	Strongly Agree	5	5	Strongly Agree	1	1
2023-08-21 15:58:29	Yes	18-24	Male	3rd level	Yes	Club	Leinster	6-10		Position						1-2	0	Yes	Education from my coach	0	FALSE	0	1	1	0	1	1	1	TRUE	0	1	0	0	FALSE	1	0	1	0	1	1	Disagree	4	4	Strongly Agree	5	5	Agree	2	2
2023-08-21 16:03:48	Yes	18-24	Male	3rd level	Yes	Club	Leinster	>15			Position					1-2	0	Yes	Consent form required for participation, Education from my coach, Education from my parents, Education from a medical provider (i.e. Athletic Trainer, Doctor), Web based resource (i.e. Head-Up), Magazines or other print material, IRFU Guide to Concussion Card	1	FALSE	1	1	1	1	0	1	1	TRUE	0	1	0	0	FALSE	1	0	1	0	1	1	Neutral	3	3	Agree	4	4	Strongly Agree	1	1
2023-08-21 16:06:11	Yes	25-34	Male	Post Graduate	Yes	Club	Leinster	6-10			Position					0	0	Yes	Education from my coach, IRFU Guide to Concussion Card	1	TRUE	1	1	1	1	0	1	1	TRUE	0	1	0	0	FALSE	1	0	1	0	1	1	Disagree	4	4	Strongly Agree	5	5	Agree	2	2
2023-08-21 16:09:19	Yes	18-24	Male	Post Graduate	Yes	Club	Leinster	>15			Position					1-2	1-2	Yes	Education from my coach, Education from a medical provider (i.e. Athletic Trainer, Doctor), IRFU Guide to Concussion Card	1	FALSE	1	1	1	1	1	1	1	TRUE	0	1	0	0	FALSE	1	0	0	0	1	1	Strongly Disagree	5	5	Agree	4	4	Disagree	4	4
2023-08-21 16:20:27	Yes	25-34	Female	3rd level	Yes	Club	Leinster	3-5							Position	0	0	Yes	Consent form required for participation, Education from my coach, Education from a medical provider (i.e. Athletic Trainer, Doctor), IRFU Guide to Concussion Card	1	FALSE	1	1	1	1	1	1	1	TRUE	1	1	0	0	FALSE	1	0	1	0	1	1	Strongly Disagree	5	5	Strongly Agree	5	5	Agree	2	2
2023-08-21 16:23:11	Yes	18-24	Male	3rd level	Yes	Club	Leinster	11-15			Position					1-2	1-2	Yes	Education from my coach, Education from my parents, Education from a medical provider (i.e. Athletic Trainer, Doctor), Web based resource (i.e. Head-Up)	1	FALSE	1	1	1	1	0	1	1	TRUE	0	1	0	0	FALSE	1	0	1	0	1	1	Strongly Disagree	5	5	Strongly Agree	5	5	Strongly Disagree	5	5
2023-08-21 16:26:20	Yes	25-34	Male	3rd level	Yes	Club	Leinster	>15							Position	3-5	1-2	Yes	Consent form required for participation, Education from my coach, Education from my parents, Education from a medical provider (i.e. Athletic Trainer, Doctor), Web based resource (i.e. Head-Up), IRFU Guide to Concussion Card	1	FALSE	1	1	1	1	1	1	1	TRUE	1	1	0	0	FALSE	1	0	1	0	1	1	Neutral	3	3	Strongly Agree	5	5	Strongly Agree	1	1
2023-08-21 16:28:37	Yes	25-34	Male	Post Graduate	Yes	Club	Leinster	6-10				Position				0	0	No		1	FALSE	1	1	1	1	0	1	1	TRUE	0	1	1	0	FALSE	1	0	1	1	1	1	Strongly Disagree	5	5	Agree	4	4	Strongly Agree	1	1
2023-08-21 16:31:27	Yes	18-24	Male	3rd level	Yes	Club	Leinster	>15						Position		1-2	1-2	Yes	Consent form required for participation, Education from my coach, Education from my parents, Education from a medical provider (i.e. Athletic Trainer, Doctor), Web based resource (i.e. Head-Up), IRFU Guide to Concussion Card	1	FALSE	1	1	1	1	1	1	1	TRUE	1	1	1	0	FALSE	1	0	1	1	1	1	Disagree	4	4	Strongly Agree	5	5	Agree	2	2
2023-08-21 16:33:53	Yes	18-24	Male	Post Graduate	Yes	Club	Leinster	11-15							Position	3-5	1-2	Yes	Education from my coach, Education from a medical provider (i.e. Athletic Trainer, Doctor), Web based resource (i.e. Head-Up), IRFU Guide to Concussion Card	1	FALSE	1	1	1	1	1	1	0	TRUE	0	1	0	0	FALSE	1	0	1	1	1	1	Disagree	4	4	Strongly Agree	5	5	Strongly Agree	1	1
2023-08-21 16:36:51	Yes	18-24	Male	Post Graduate	Yes	Club	Leinster	>15						Position		1-2	0	Yes	Education from my coach, Education from a medical provider (i.e. Athletic Trainer, Doctor)	1	FALSE	1	1	1	1	1	1	1	TRUE	0	1	0	0	FALSE	1	0	1	1	1	1	Disagree	4	4	Agree	4	4	Agree	2	2
2023-08-21 17:03:25	Yes	18-24	Male	3rd level	Yes	Club	Leinster	11-15		Position						3-5	3-5	Yes	Education from my coach, IRFU Guide to Concussion Card	1	FALSE	1	1	0	1	0	1	0	TRUE	0	0	1	0	FALSE	1	1	0	1	1	1	Strongly Disagree	5	5	Agree	4	4	Neutral	3	3
2023-08-21 19:35:55	Yes	25-34	Male	3rd level	Yes	Club	Leinster	11-15							Position	1-2	0	Yes	Web based resource (i.e. Head-Up)	1	TRUE	1	1	1	1	1	1	1	TRUE	0	1	0	0	FALSE	1	0	1	0	0	1	Disagree	4	4	Strongly Agree	5	5	Strongly Agree	1	1
2023-08-21 19:38:51	Yes	18-24	Male	Post Graduate	Yes	Club	Leinster	>15						Position		1-2	1-2	Yes	Consent form required for participation, Education from a medical provider (i.e. Athletic Trainer, Doctor), Web based resource (i.e. Head-Up), Pub Med, Google Scholar, Degree	1	FALSE	1	1	1	1	0	1	1	TRUE	1	1	0	0	FALSE	1	0	1	0	1	1	Strongly Disagree	5	5	Strongly Agree	5	5	Disagree	4	4
2023-08-21 19:41:32	Yes	25-34	Male	3rd level	Yes	Club	Leinster	>15							Position	0	0	Yes	Education from my coach, Education from a medical provider (i.e. Athletic Trainer, Doctor), IRFU Guide to Concussion Card	0	FALSE	1	1	1	1	0	1	1	TRUE	0	1	1	0	FALSE	1	0	1	1	1	1	Disagree	4	4	Strongly Agree	5	5	Strongly Agree	1	1
2023-08-21 19:43:59	Yes	25-34	Male	Post Graduate	Yes	Club	Leinster	>15							Position	1-2	0	Yes	Education from my coach, Education from my parents, Education from a medical provider (i.e. Athletic Trainer, Doctor), IRFU Guide to Concussion Card	1	FALSE	0	1	1	1	1	1	1	TRUE	0	1	0	0	FALSE	1	1	1	1	1	1	Strongly Disagree	5	5	Strongly Agree	5	5	Agree	2	2
2023-08-21 19:47:08	Yes	18-24	Male	3rd level	Yes	Club	Leinster	11-15					Position			3-5	3-5	Yes	Education from my coach, Education from my parents, Education from a medical provider (i.e. Athletic Trainer, Doctor), IRFU Guide to Concussion Card	1	FALSE	1	1	1	1	0	0	0	TRUE	1	1	1	0	FALSE	1	0	1	1	1	1	Disagree	4	4	Strongly Agree	5	5	Disagree	4	4
2023-08-21 19:50:51	Yes	25-34	Male	3rd level	Yes	Club	Leinster	>15							Position	3-5	3-5	Yes	Education from a medical provider (i.e. Athletic Trainer, Doctor), Magazines or other print material, IRFU Guide to Concussion Card	1	FALSE	0	1	1	1	1	1	1	TRUE	0	1	0	0	FALSE	1	0	1	1	1	1	Strongly Disagree	5	5	Strongly Agree	5	5	Strongly Agree	1	1
2023-08-21 19:53:26	Yes	18-24	Male	3rd level	Yes	Club	Leinster	11-15			Position					6-10	3-5	Yes	Education from my parents, Education from a medical provider (i.e. Athletic Trainer, Doctor), Web based resource (i.e. Head-Up), IRFU Guide to Concussion Card	1	FALSE	1	1	1	1	1	1	1	TRUE	0	1	1	0	FALSE	1	0	1	1	1	1	Neutral	3	3	Agree	4	4	Strongly Agree	1	1
2023-08-21 19:55:52	Yes	18-24	Male	3rd level	Yes	Club	Leinster	11-15	Position							0	0	Yes	Education from my coach, Education from my parents, Education from a medical provider (i.e. Athletic Trainer, Doctor), Web based resource (i.e. Head-Up), Magazines or other print material, IRFU Guide to Concussion Card	1	FALSE	0	1	1	1	1	1	1	TRUE	0	1	1	0	FALSE	1	0	1	1	1	1	Strongly Disagree	5	5	Agree	4	4	Strongly Agree	1	1
2023-08-21 19:59:02	Yes	18-24	Male	3rd level	Yes	Club	Leinster	11-15				Position				1-2	0	Yes	Consent form required for participation, Education from my coach, Education from a medical provider (i.e. Athletic Trainer, Doctor)	1	TRUE	1	1	1	1	0	1	1	TRUE	0	1	1	0	FALSE	1	0	1	0	1	1	Neutral	3	3	Agree	4	4	Strongly Agree	1	1
2023-08-21 20:01:50	Yes	25-34	Female	3rd level	Yes	Club	Leinster	>15				Position				3-5	3-5	Yes	Education from a medical provider (i.e. Athletic Trainer, Doctor), Web based resource (i.e. Head-Up), IRFU Guide to Concussion Card	1	FALSE	1	1	1	1	1	1	1	TRUE	1	1	0	1	FALSE	1	0	1	1	0	1	Agree	2	2	Strongly Agree	5	5	Neutral	3	3
2023-08-21 20:04:56	Yes	25-34	Female	3rd level	Yes	Club	Leinster	3-5						Position		3-5	1-2	Yes	Consent form required for participation, Education from my coach, Education from a medical provider (i.e. Athletic Trainer, Doctor), Web based resource (i.e. Head-Up), IRFU Guide to Concussion Card	1	FALSE	1	1	1	1	1	1	0	TRUE	1	1	1	0	FALSE	1	0	1	1	1	1	Disagree	4	4	Strongly Agree	5	5	Agree	2	2
2023-08-21 20:07:24	Yes	18-24	Female	3rd level	Yes	Club	Leinster	11-15	Position							3-5	3-5	No		1	FALSE	1	1	1	1	1	1	1	TRUE	1	1	0	0	FALSE	1	0	1	1	1	1	Agree	2	2	Agree	4	4	Agree	2	2
2023-08-21 20:09:54	Yes	25-34	Female	Post Graduate	Yes	Club	Leinster	6-10			Position					3-5	0	Yes	Consent form required for participation, Education from my coach, Education from a medical provider (i.e. Athletic Trainer, Doctor), Web based resource (i.e. Head-Up), IRFU Guide to Concussion Card	1	FALSE	1	1	1	1	1	1	0	TRUE	1	1	1	1	FALSE	1	0	1	1	0	1	Strongly Disagree	5	5	Strongly Agree	5	5	Agree	2	2
2023-08-21 20:13:24	Yes	18-24	Female	Post Graduate	Yes	Club	Leinster	0-1					Position			1-2	0	Yes	Consent form required for participation, Education from my coach, Education from a medical provider (i.e. Athletic Trainer, Doctor), IRFU Guide to Concussion Card	0	TRUE	1	0	1	1	1	1	1	TRUE	1	0	0	1	FALSE	0	1	1	1	0	1	Strongly Disagree	5	5	Strongly Agree	5	5	Agree	2	2
2023-08-21 20:16:24	Yes	18-24	Female	3rd level	Yes	Club	Leinster	6-10			Position					1-2	0	Yes	Consent form required for participation, Education from my coach, Education from my parents, Education from a medical provider (i.e. Athletic Trainer, Doctor), Web based resource (i.e. Head-Up), IRFU Guide to Concussion Card	1	FALSE	0	1	1	1	0	1	1	TRUE	0	1	0	0	FALSE	1	0	1	0	1	1	Strongly Disagree	5	5	Strongly Agree	5	5	Strongly Agree	1	1
2023-08-21 20:19:04	Yes	18-24	Female	Secondary	Yes	Club	Leinster	6-10					Position			1-2	0	Yes	Consent form required for participation, Education from my coach, Education from a medical provider (i.e. Athletic Trainer, Doctor), Web based resource (i.e. Head-Up), Magazines or other print material	1	FALSE	1	1	1	1	1	1	1	TRUE	0	1	0	0	FALSE	1	0	1	1	1	1	Disagree	4	4	Strongly Agree	5	5	Strongly Agree	1	1
2023-08-21 20:23:54	Yes	18-24	Female	3rd level	Yes	Club	Leinster	11-15	Position							1-2	1-2	Yes	IRFU Guide to Concussion Card	1	FALSE	1	1	1	1	0	1	0	TRUE	0	1	0	0	TRUE	1	0	0	0	0	1	Disagree	4	4	Strongly Agree	5	5	Strongly Agree	1	1
2023-08-21 20:27:02	Yes	16-17	Female	Secondary	Yes	Club	Leinster	3-5						Position		1-2	1-2	Yes	Education from a medical provider (i.e. Athletic Trainer, Doctor), IRFU Guide to Concussion Card	1	FALSE	1	1	0	0	0	1	0	TRUE	1	0	1	0	FALSE	1	1	1	0	0	1	Disagree	4	4	Strongly Agree	5	5	Strongly Agree	1	1
2023-08-21 20:29:27	Yes	25-34	Female	Post Graduate	Yes	Club	Leinster	3-5							Position	0	0	Yes	Education from my coach, Web based resource (i.e. Head-Up), IRFU Guide to Concussion Card	0	FALSE	0	1	1	0	1	1	1	TRUE	1	1	0	0	FALSE	0	0	1	1	1	1	Strongly Disagree	5	5	Agree	4	4	Strongly Agree	1	1
2023-08-21 20:33:10	Yes	18-24	Female	Post Graduate	Yes	Club	Leinster	0-1	Position							0	0	Yes	Education from my coach, IRFU Guide to Concussion Card	1	FALSE	1	1	1	1	0	1	1	TRUE	0	1	0	1	FALSE	1	1	1	0	1	1	Disagree	4	4	Strongly Agree	5	5	Strongly Agree	1	1
2023-08-21 20:35:44	Yes	18-24	Female	3rd level	Yes	Club	Leinster	6-10				Position				3-5	1-2	Yes	Consent form required for participation, Education from my coach, IRFU Guide to Concussion Card, school	1	FALSE	1	1	1	1	0	1	1	TRUE	0	1	0	0	FALSE	1	0	1	1	1	1	Agree	2	2	Strongly Agree	5	5	Strongly Agree	1	1
2023-08-21 20:41:59	Yes	25-34	Female	3rd level	Yes	Club	Leinster	11-15						Position		3-5	1-2	Yes	Consent form required for participation, Education from my coach, Education from a medical provider (i.e. Athletic Trainer, Doctor), Web based resource (i.e. Head-Up), IRFU Guide to Concussion Card	1	FALSE	1	1	1	1	1	1	1	TRUE	1	1	0	0	FALSE	1	0	1	1	1	1	Strongly Disagree	5	5	Strongly Agree	5	5	Neutral	3	3
2023-08-21 20:44:41	Yes	18-24	Male	3rd level	Yes	Club	Leinster	11-15							Position	1-2	0	Yes	Consent form required for participation, Education from my coach, Education from a medical provider (i.e. Athletic Trainer, Doctor), IRFU Guide to Concussion Card	1	FALSE	0	1	1	1	1	1	1	TRUE	0	1	1	1	FALSE	1	0	1	1	0	1	Agree	2	2	Agree	4	4	Strongly Agree	1	1
2023-08-22 08:12:52	Yes	18-24	Male	3rd level	Yes	Club	Leinster	6-10							Position	6-10	0	Yes	Education from my coach, Education from a medical provider (i.e. Athletic Trainer, Doctor), IRFU Guide to Concussion Card	0	FALSE	1	1	0	0	1	0	0	TRUE	0	0	0	1	FALSE	1	1	0	1	0	0	Disagree	4	4	Disagree	2	2	Strongly Agree	1	1
2023-08-22 08:15:43	Yes	18-24	Male	3rd level	Yes	Club	Leinster	11-15			Position					1-2	0	Yes	Education from my coach, Education from my parents	1	FALSE	0	1	1	1	1	1	1	TRUE	0	1	1	1	FALSE	1	0	1	0	1	1	Disagree	4	4	Agree	4	4	Agree	2	2
2023-08-22 08:19:48	Yes	25-34	Male	3rd level	Yes	Club	Leinster	>15	Position							3-5	1-2	Yes	Education from my coach, Education from my parents, Education from a medical provider (i.e. Athletic Trainer, Doctor)	1	FALSE	1	1	1	1	0	1	1	TRUE	0	1	1	0	FALSE	1	0	1	0	0	1	Disagree	4	4	Strongly Agree	5	5	Neutral	3	3
2023-09-22 13:48:40	Yes	18-24	Male	3rd level	Yes	Club	Munster	>15				Position				1-2	0	Yes	Education from my parents, Education from a medical provider (i.e. Athletic Trainer, Doctor)	1	FALSE	1	1	1	1	1	1	1	TRUE	1	1	0	1	FALSE	1	0	0	1	1	1	Strongly Disagree	5	5	Strongly Agree	5	5	Agree	2	2
2023-09-22 13:52:42	Yes	18-24	Male	3rd level	Yes	Club	Munster	>15						Position		1-2	0	Yes	Consent form required for participation, Education from my coach, Education from my parents, Education from a medical provider (i.e. Athletic Trainer, Doctor), Web based resource (i.e. Head-Up), IRFU Guide to Concussion Card	1	FALSE	1	1	1	1	1	1	1	TRUE	0	1	0	1	FALSE	1	0	1	1	1	1	Neutral	3	3	Strongly Agree	5	5	Agree	2	2
2023-09-22 13:55:04	Yes	18-24	Male	3rd level	Yes	Club	Munster	11-15				Position				0	0	Yes	Consent form required for participation, Education from my coach, Education from a medical provider (i.e. Athletic Trainer, Doctor), Web based resource (i.e. Head-Up)	0	TRUE	1	1	0	1	0	1	1	TRUE	0	1	0	0	FALSE	1	0	0	0	1	1	Strongly Disagree	5	5	Strongly Agree	5	5	Strongly Agree	1	1
2023-09-22 13:59:02	Yes	18-24	Male	3rd level	Yes	Club	Munster	>15	Position							3-5	0	Yes	Consent form required for participation, Education from my coach, Education from a medical provider (i.e. Athletic Trainer, Doctor), Web based resource (i.e. Head-Up), Magazines or other print material, IRFU Guide to Concussion Card	1	TRUE	1	1	1	1	0	1	1	TRUE	0	1	1	0	FALSE	1	0	1	0	1	1	Strongly Disagree	5	5	Strongly Agree	5	5	Strongly Agree	1	1
2023-09-22 14:02:13	Yes	18-24	Male	3rd level	Yes	Club	Munster	>15						Position		0	0	Yes	Web based resource (i.e. Head-Up), IRFU Guide to Concussion Card	1	FALSE	1	1	1	1	1	1	1	TRUE	1	1	0	0	FALSE	1	0	1	1	1	1	Disagree	4	4	Strongly Agree	5	5	Agree	2	2
2023-09-22 14:05:31	Yes	18-24	Male	3rd level	Yes	Club	Munster	11-15				Position				3-5	3-5	No		1	TRUE	0	1	1	1	1	1	1	TRUE	1	1	0	0	FALSE	0	0	1	0	1	1	Neutral	3	3	Neutral	3	3	Neutral	3	3
2023-10-14 19:33:19	Yes	35-44	Female	3rd level	Yes	Club	Connacht	3-5	Position							0	0	Yes	Presentation in club	1	TRUE	1	1	1	1	1	1	0	TRUE	1	1	0	0	FALSE	1	1	1	1	1	1	Disagree	4	4	Strongly Agree	5	5	Agree	2	2
2023-10-14 19:37:28	Yes	25-34	Female	3rd level	Yes	Club	Connacht	0-1	Position							0	0	No		1	FALSE	1	1	0	1	0	1	1	TRUE	0	1	0	0	FALSE	1	0	1	1	1	1	Strongly Disagree	5	5	Strongly Agree	5	5	Strongly Agree	1	1
2023-10-14 19:39:59	Yes	25-34	Female	Post Graduate	Yes	Club	Connacht	0-1	Position							0	0	Yes	Education from a medical provider (i.e. Athletic Trainer, Doctor), Web based resource (i.e. Head-Up)	1	FALSE	1	0	1	0	1	1	1	TRUE	0	1	0	0	FALSE	1	0	1	1	1	1	Strongly Disagree	5	5	Strongly Disagree	1	1	Agree	2	2
2023-10-14 19:42:26	Yes	25-34	Female	3rd level	Yes	Club	Connacht	1-2		Position						0	0	Yes	Education from a medical provider (i.e. Athletic Trainer, Doctor), Web based resource (i.e. Head-Up)	1	FALSE	1	1	1	1	1	1	1	TRUE	0	1	1	0	FALSE	1	1	1	1	1	1	Strongly Disagree	5	5	Strongly Agree	5	5	Strongly Agree	1	1
2023-10-14 19:45:07	Yes	18-24	Female	Post Graduate	Yes	Club	Connacht	3-5	Position							3-5	1-2	Yes	Education from a medical provider (i.e. Athletic Trainer, Doctor), Web based resource (i.e. Head-Up), IRFU Guide to Concussion Card	1	FALSE	1	1	1	1	1	1	0	TRUE	0	1	0	0	FALSE	1	1	1	0	1	1	Strongly Disagree	5	5	Strongly Agree	5	5	Neutral	3	3
2023-10-14 19:47:27	Yes	25-34	Female	Post Graduate	Yes	Club	Connacht	1-2	Position							0	0	Yes	Education from a medical provider (i.e. Athletic Trainer, Doctor), IRFU Guide to Concussion Card	1	FALSE	1	1	1	1	1	1	1	TRUE	0	1	0	1	FALSE	1	1	0	1	1	1	Strongly Disagree	5	5	Strongly Agree	5	5	Agree	2	2
2023-10-14 19:49:48	Yes	18-24	Female	3rd level	Yes	Club	Connacht	1-2		Position						0	0	No		1	FALSE	0	1	1	0	1	1	1	TRUE	0	1	0	1	FALSE	1	0	1	1	1	1	Disagree	4	4	Agree	4	4	Agree	2	2
2023-12-22 13:06:02	Yes	18-24	Female	3rd level	Yes	Club	Connacht	6-10	Position							1-2	1-2	Yes	Consent form required for participation, Education from my coach, Education from a medical provider (i.e. Athletic Trainer, Doctor), IRFU Guide to Concussion Card	1	FALSE	0	1	1	1	1	1	1	TRUE	0	1	1	1	FALSE	1	0	1	0	1	1	Disagree	4	4	Strongly Agree	5	5	Strongly Agree	1	1
2023-12-22 13:08:42	Yes	18-24	Female	3rd level	Yes	Club	Connacht	6-10				Position				0	0	Yes	Consent form required for participation, Magazines or other print material, IRFU Guide to Concussion Card	1	FALSE	0	1	1	1	1	1	1	TRUE	1	1	0	0	FALSE	1	0	1	1	0	1	Strongly Disagree	5	5	Strongly Agree	5	5	Strongly Agree	1	1
2023-12-22 13:10:59	Yes	18-24	Female	3rd level	Yes	Club	Connacht	11-15					Position			3-5	3-5	Yes	Education from my coach, Education from my parents, Education from a medical provider (i.e. Athletic Trainer, Doctor), Web based resource (i.e. Head-Up)	1	FALSE	1	1	1	1	1	1	1	TRUE	0	1	0	0	FALSE	1	0	1	1	1	1	Strongly Agree	1	1	Strongly Agree	5	5	Strongly Agree	1	1
2023-12-22 13:14:38	Yes	18-24	Female	3rd level	Yes	Club	Connacht	6-10							Position	0	0	Yes	Web based resource (i.e. Head-Up)	0	FALSE	0	1	1	0	1	1	1	TRUE	0	1	1	0	FALSE	1	0	1	1	1	1	Strongly Disagree	5	5	Disagree	2	2	Strongly Agree	1	1
2023-12-22 13:17:25	Yes	18-24	Female	Secondary	Yes	Club	Connacht	3-5						Position		3-5	0	Yes	Education from a medical provider (i.e. Athletic Trainer, Doctor), IRFU Guide to Concussion Card	1	FALSE	0	1	1	1	1	1	1	TRUE	0	0	0	0	FALSE	1	1	1	1	1	1	Disagree	4	4	Strongly Agree	5	5	Agree	2	2
2023-12-22 13:20:06	Yes	18-24	Female	3rd level	Yes	Club	Connacht	1-2						Position		0	0	Yes	Education from my parents, Education from a medical provider (i.e. Athletic Trainer, Doctor), Web based resource (i.e. Head-Up), IRFU Guide to Concussion Card	1	FALSE	1	1	1	1	0	1	1	TRUE	0	1	1	0	FALSE	1	0	1	1	1	1	Strongly Disagree	5	5	Strongly Agree	5	5	Strongly Agree	1	1
2023-12-22 13:22:45	Yes	18-24	Male	Post Graduate	Yes	Club	Connacht	6-10						Position		6-10	6-10	Yes	Education from my parents, Education from a medical provider (i.e. Athletic Trainer, Doctor), Web based resource (i.e. Head-Up), IRFU Guide to Concussion Card	1	FALSE	0	1	1	1	1	1	0	TRUE	0	1	1	0	FALSE	1	0	0	1	1	1	Disagree	4	4	Strongly Agree	5	5	Strongly Agree	1	1
2023-12-22 13:25:31	Yes	18-24	Male	Secondary	Yes	Club	Munster	11-15			Position					3-5	3-5	Yes	Consent form required for participation, Education from my coach, Education from my parents, Education from a medical provider (i.e. Athletic Trainer, Doctor), Web based resource (i.e. Head-Up), IRFU Guide to Concussion Card	1	FALSE	1	1	1	1	1	1	1	TRUE	0	1	1	1	FALSE	1	1	1	1	0	1	Disagree	4	4	Strongly Agree	5	5	Strongly Agree	1	1
2023-12-23 08:41:09	Yes	18-24	Male	3rd level	Yes	Club	Munster	11-15							Position	3-5	0	Yes	Education from my coach, IRFU Guide to Concussion Card	0	FALSE	1	1	1	1	0	1	1	TRUE	0	0	0	1	FALSE	1	0	1	1	1	0	Neutral	3	3	Strongly Agree	5	5	Strongly Agree	1	1
2023-12-23 08:44:15	Yes	18-24	Male	3rd level	Yes	Club	Munster	6-10		Position						1-2	0	Yes	Consent form required for participation, Education from my coach, Education from my parents, IRFU Guide to Concussion Card	1	FALSE	1	1	1	1	1	1	1	TRUE	0	1	0	0	FALSE	1	0	1	0	1	1	Strongly Disagree	5	5	Strongly Agree	5	5	Strongly Agree	1	1
2023-12-23 08:48:47	Yes	18-24	Male	3rd level	Yes	Club	Munster	11-15	Position							6-10	6-10	Yes	Education from my coach, Education from my parents, Magazines or other print material	1	FALSE	1	1	1	1	1	1	1	TRUE	0	1	0	1	FALSE	1	0	1	1	1	1	Strongly Disagree	5	5	Strongly Agree	5	5	Agree	2	2
2023-12-23 08:52:19	Yes	18-24	Male	Secondary	Yes	Club	Munster	>15		Position						0	0	Yes	Consent form required for participation, Education from my coach, Education from my parents, Education from a medical provider (i.e. Athletic Trainer, Doctor), IRFU Guide to Concussion Card	1	FALSE	1	1	1	1	1	1	1	TRUE	0	1	0	0	FALSE	1	0	1	1	1	1	Strongly Disagree	5	5	Agree	4	4	Agree	2	2
2023-12-23 08:54:54	Yes	18-24	Male	3rd level	Yes	Club	Munster	3-5					Position			1-2	0	Yes	Education from a medical provider (i.e. Athletic Trainer, Doctor)	1	FALSE	1	0	1	1	0	1	1	TRUE	0	1	0	0	FALSE	1	0	1	1	1	1	Strongly Disagree	5	5	Strongly Agree	5	5	Strongly Agree	1	1
2023-12-23 08:58:15	Yes	18-24	Male	Secondary	Yes	Club	Munster	6-10			Position					3-5	3-5	Yes	Consent form required for participation, Education from my coach, Education from my parents, Education from a medical provider (i.e. Athletic Trainer, Doctor), Magazines or other print material, IRFU Guide to Concussion Card	0	FALSE	0	1	1	0	0	1	1	TRUE	0	1	1	0	FALSE	1	0	1	1	1	1	Disagree	4	4	Strongly Agree	5	5	Neutral	3	3
2023-12-23 09:03:00	Yes	18-24	Male	3rd level	Yes	Club	Munster	11-15	Position							6-10	3-5	Yes	Consent form required for participation, Education from my coach, Education from my parents, Magazines or other print material	1	FALSE	1	1	1	1	1	1	1	TRUE	0	1	0	0	FALSE	1	0	1	0	1	1	Strongly Disagree	5	5	Strongly Agree	5	5	Strongly Agree	1	1
2023-12-23 09:06:17	Yes	18-24	Male	Post Graduate	Yes	Club	Munster	>15				Position				0	0	Yes	Education from my coach, Education from a medical provider (i.e. Athletic Trainer, Doctor), IRFU Guide to Concussion Card	1	FALSE	0	1	1	0	1	1	1	TRUE	0	1	0	0	FALSE	1	0	1	0	1	1	Disagree	4	4	Strongly Agree	5	5	Strongly Agree	1	1
2023-12-23 09:17:52	Yes	18-24	Male	3rd level	Yes	Club	Munster	>15			Position					1-2	0	Yes	Consent form required for participation, Education from my coach, Education from my parents, Education from a medical provider (i.e. Athletic Trainer, Doctor), Web based resource (i.e. Head-Up), Magazines or other print material, IRFU Guide to Concussion Card	1	FALSE	1	1	1	1	0	1	1	TRUE	0	0	1	0	FALSE	1	0	1	1	1	1	Strongly Disagree	5	5	Strongly Agree	5	5	Strongly Agree	1	1
2023-12-23 09:20:56	Yes	18-24	Male	Post Graduate	Yes	Club	Munster	6-10							Position	1-2	0	Yes	Education from my coach, Magazines or other print material, IRFU Guide to Concussion Card	1	FALSE	1	1	1	0	1	1	1	TRUE	0	1	1	0	FALSE	1	0	1	1	1	1	Strongly Disagree	5	5	Strongly Agree	5	5	Strongly Agree	1	1
2023-12-23 09:23:52	Yes	18-24	Male	3rd level	Yes	Club	Munster	>15		Position						1-2	1-2	Yes	Consent form required for participation, Education from my coach, Education from my parents, Education from a medical provider (i.e. Athletic Trainer, Doctor), IRFU Guide to Concussion Card	1	FALSE	1	1	1	1	0	1	1	TRUE	0	1	0	0	FALSE	1	0	1	0	1	1	Strongly Disagree	5	5	Strongly Agree	5	5	Strongly Agree	1	1
2023-12-23 09:27:04	Yes	18-24	Male	3rd level	Yes	Club	Munster	6-10	Position							1-2	1-2	Yes	Consent form required for participation, Education from my coach, Web based resource (i.e. Head-Up), Magazines or other print material, IRFU Guide to Concussion Card	1	FALSE	1	1	1	1	1	1	1	TRUE	1	1	1	0	FALSE	1	0	1	1	1	1	Neutral	3	3	Strongly Agree	5	5	Strongly Agree	1	1
2023-12-23 09:34:02	Yes	18-24	Male	Secondary	Yes	Club	Munster	11-15						Position		1-2	0	Yes	Consent form required for participation, Education from my coach	1	FALSE	1	1	1	1	0	1	1	TRUE	0	1	0	1	FALSE	1	0	1	1	1	1	Strongly Disagree	5	5	Strongly Agree	5	5	Agree	2	2
2023-12-23 09:36:39	Yes	18-24	Male	3rd level	Yes	Club	Munster	11-15	Position							3-5	3-5	Yes	Education from my coach, Education from my parents, IRFU Guide to Concussion Card	1	FALSE	0	1	1	1	1	1	1	TRUE	0	1	0	0	FALSE	1	0	1	1	1	1	Disagree	4	4	Strongly Agree	5	5	Strongly Agree	1	1
2023-12-23 09:39:32	Yes	18-24	Male	3rd level	Yes	Club	Munster	>15		Position						0	0	Yes	Education from my coach, Education from a medical provider (i.e. Athletic Trainer, Doctor), Web based resource (i.e. Head-Up), IRFU Guide to Concussion Card	0	FALSE	0	1	1	0	1	1	1	TRUE	1	1	1	1	FALSE	1	0	1	1	1	1	Neutral	3	3	Strongly Agree	5	5	Neutral	3	3
2023-12-23 09:42:50	Yes	18-24	Male	3rd level	Yes	Club	Munster	11-15				Position				1-2	0	Yes	Consent form required for participation, Education from my coach, Education from my parents, Education from a medical provider (i.e. Athletic Trainer, Doctor)	1	FALSE	1	1	1	1	1	1	1	TRUE	0	1	1	0	FALSE	1	1	1	1	1	1	Disagree	4	4	Agree	4	4	Disagree	4	4
2023-12-23 09:47:25	Yes	18-24	Male	3rd level	Yes	Club	Munster	6-10		Position						3-5	1-2	Yes	Consent form required for participation, Education from my coach, Education from my parents, Education from a medical provider (i.e. Athletic Trainer, Doctor), Web based resource (i.e. Head-Up), Magazines or other print material, IRFU Guide to Concussion Card	1	FALSE	0	1	1	1	0	1	1	TRUE	1	1	0	0	FALSE	1	0	1	0	1	1	Strongly Disagree	5	5	Strongly Agree	5	5	Agree	2	2
2023-12-23 09:51:29	Yes	18-24	Male	3rd level	Yes	Club	Munster	11-15				Position				1-2	1-2	Yes	Consent form required for participation, Education from my coach, Education from my parents, Education from a medical provider (i.e. Athletic Trainer, Doctor), Web based resource (i.e. Head-Up), Magazines or other print material, IRFU Guide to Concussion Card	0	FALSE	1	1	1	1	1	1	1	TRUE	0	1	1	0	FALSE	1	0	1	1	1	1	Strongly Disagree	5	5	Agree	4	4	Strongly Agree	1	1
2023-12-23 09:55:20	Yes	18-24	Male	Secondary	Yes	Club	Munster	11-15	Position							0	0	Yes	Consent form required for participation, Education from my coach, Education from a medical provider (i.e. Athletic Trainer, Doctor), Web based resource (i.e. Head-Up), Magazines or other print material, IRFU Guide to Concussion Card	0	FALSE	1	1	1	1	1	1	1	TRUE	0	0	0	1	FALSE	0	0	1	1	1	1	Disagree	4	4	Neutral	3	3	Strongly Agree	1	1
2023-12-23 09:58:00	Yes	18-24	Male	Post Graduate	Yes	Club	Munster	>15							Position	3-5	3-5	Yes	Education from my coach, Education from a medical provider (i.e. Athletic Trainer, Doctor)	1	FALSE	1	1	1	1	1	1	1	TRUE	1	1	0	0	FALSE	1	0	1	1	1	1	Strongly Disagree	5	5	Strongly Agree	5	5	Strongly Agree	1	1
2023-12-23 10:21:37	Yes	18-24	Male	3rd level	Yes	Club	Munster	>15	Position							0	0	Yes	Education from a medical provider (i.e. Athletic Trainer, Doctor), Web based resource (i.e. Head-Up), IRFU Guide to Concussion Card	1	FALSE	1	1	1	1	1	1	1	TRUE	0	1	1	1	FALSE	1	0	1	0	1	1	Strongly Disagree	5	5	Agree	4	4	Agree	2	2
2023-12-23 10:32:02	Yes	18-24	Male	Secondary	Yes	Club	Munster	11-15			Position					1-2	0	Yes	Education from my coach, Education from my parents	1	FALSE	1	1	1	1	1	1	1	TRUE	0	1	0	0	FALSE	1	0	1	1	1	1	Strongly Disagree	5	5	Strongly Agree	5	5	Agree	2	2
2023-12-23 10:35:41	Yes	18-24	Male	3rd level	Yes	Club	Munster	11-15						Position		1-2	1-2	Yes	IRFU Guide to Concussion Card	1	FALSE	1	1	1	1	0	1	1	TRUE	0	1	0	1	FALSE	1	1	1	0	1	1	Neutral	3	3	Strongly Agree	5	5	Strongly Agree	1	1
2023-12-23 10:38:42	Yes	18-24	Male	3rd level	Yes	Club	Munster	11-15					Position			1-2	0	Yes	Consent form required for participation, Education from my parents, Education from a medical provider (i.e. Athletic Trainer, Doctor), IRFU Guide to Concussion Card	1	FALSE	0	1	1	1	0	1	1	TRUE	0	1	1	0	FALSE	1	0	1	1	1	1	Disagree	4	4	Agree	4	4	Agree	2	2
2024-01-01 11:59:20	Yes	18-24	Male	3rd level	Yes	Club	Munster	3-5		Position						1-2	1-2	Yes	Education from a medical provider (i.e. Athletic Trainer, Doctor), Web based resource (i.e. Head-Up)	1	FALSE	1	1	1	1	1	1	1	TRUE	0	1	0	0	FALSE	1	0	1	1	1	1	Agree	2	2	Agree	4	4	Strongly Agree	1	1
2024-01-01 12:03:24	Yes	18-24	Male	3rd level	Yes	Club	Munster	3-5							Position	3-5	1-2	Yes	Consent form required for participation, Education from my coach, Education from my parents, IRFU Guide to Concussion Card	0	FALSE	0	1	1	1	0	1	1	TRUE	0	1	0	0	FALSE	0	0	1	0	1	1	Strongly Disagree	5	5	Strongly Agree	5	5	Strongly Agree	1	1
2024-01-01 12:07:40	Yes	18-24	Male	3rd level	Yes	Club	Munster	6-10						Position		1-2	0	Yes	IRFU Guide to Concussion Card	1	FALSE	0	1	1	1	0	1	1	TRUE	0	1	0	0	FALSE	1	0	1	1	1	1	Strongly Disagree	5	5	Strongly Agree	5	5	Strongly Agree	1	1
2024-01-01 12:12:44	Yes	18-24	Male	3rd level	Yes	Club	Munster	>15		Position						3-5	1-2	Yes	Education from my coach, Education from my parents, Education from a medical provider (i.e. Athletic Trainer, Doctor), IRFU Guide to Concussion Card	1	FALSE	1	1	1	0	0	1	1	TRUE	1	1	1	0	FALSE	1	1	1	0	1	0	Strongly Disagree	5	5	Agree	4	4	Agree	2	2
2024-01-01 12:15:49	Yes	18-24	Male	3rd level	Yes	Club	Munster	6-10			Position					6-10	0	Yes	Consent form required for participation, Education from a medical provider (i.e. Athletic Trainer, Doctor), Web based resource (i.e. Head-Up), IRFU Guide to Concussion Card	1	TRUE	1	1	1	1	1	1	1	TRUE	0	1	0	0	FALSE	1	0	1	0	1	1	Neutral	3	3	Agree	4	4	Disagree	4	4
2024-01-01 12:20:39	Yes	18-24	Male	Post Graduate	Yes	Club	Munster	>15							Position	3-5	1-2	Yes	Consent form required for participation, Education from my coach, Education from my parents, Education from a medical provider (i.e. Athletic Trainer, Doctor), Web based resource (i.e. Head-Up), Magazines or other print material, IRFU Guide to Concussion Card	1	FALSE	1	1	1	1	1	1	1	TRUE	1	1	0	0	FALSE	1	0	1	1	0	1	Disagree	4	4	Strongly Agree	5	5	Agree	2	2
2024-01-01 12:24:07	Yes	18-24	Male	3rd level	Yes	Club	Munster	11-15	Position							3-5	1-2	Yes	Consent form required for participation, Education from a medical provider (i.e. Athletic Trainer, Doctor)	1	FALSE	1	1	1	1	1	1	1	TRUE	0	1	1	1	FALSE	1	0	1	1	1	1	Disagree	4	4	Agree	4	4	Agree	2	2
2024-01-01 12:26:51	Yes	18-24	Male	3rd level	Yes	Club	Munster	11-15			Position					6-10	3-5	Yes	Education from a medical provider (i.e. Athletic Trainer, Doctor), Web based resource (i.e. Head-Up), IRFU Guide to Concussion Card	1	FALSE	0	1	1	1	0	1	1	TRUE	0	1	1	0	FALSE	1	1	1	1	1	1	Neutral	3	3	Strongly Agree	5	5	Strongly Agree	1	1
[truncated: 61 more columns]
